# Supplementary material for: Linking Phospho-Gonadotropin Regulated Testicular RNA Helicase (GRTH/DDX25) to Histone Ubiquitination and Acetylation Essential for Spermatid Development During Spermiogenesis
Source: Front Cell Dev Biol. 2020 May 15;8:310. doi: 10.3389/fcell.2020.00310 (PMC7242631; doi:10.3389/fcell.2020.00310)
Supplement: Supplementary file 3 [file Table_3.XLS]

## Sheet: post_alignment_qaqc (1)
Summary of the RNA-Seq sequence reads in the WT and KI mice germ cells mapped to mouse reference genome mm10
Sample name	Genotype	Total reads	Total alignments	% Aligned reads	Total unique paired reads	Unique paired (%)	Avg. coverage depth	Avg. read length	Avg. quality (Pshred33)	%GC
KI1	KI	21895205	43961492	95.0067	20141360	91.9898	27.5148	149.904	35.7824	49.9229
KI2	KI	23128205	46695274	95.6896	21445344	92.7238	29.5488	149.9	35.8787	50.9246
KI3	KI	19021424	38199824	95.0212	17496641	91.9839	26.814	149.902	35.8811	50.8259
KI4	KI	22864862	46013700	95.5859	21208654	92.7565	24.7299	149.908	36.1854	51.0854
KI5	KI	23352984	46879738	95.6263	21707725	92.9548	22.0038	149.904	36.1028	50.8369
WT1	WT	22203987	44550490	95.3731	20562416	92.6069	33.4776	149.906	35.8291	50.0114
WT2	WT	21153998	42424474	95.416	19607132	92.6876	33.2438	149.905	35.9148	50.3742
WT3	WT	19378172	38882100	95.5698	17989972	92.8363	33.2678	149.905	35.8645	50.9191
WT4	WT	23558965	47551990	95.8429	21922349	93.0531	26.5294	149.907	36.1548	51.1516
WT5	WT	25161797	50780618	96.2185	23561764	93.641	23.7328	149.906	36.1854	50.9598
