# Supplementary material for: Linking Phospho-Gonadotropin Regulated Testicular RNA Helicase (GRTH/DDX25) to Histone Ubiquitination and Acetylation Essential for Spermatid Development During Spermiogenesis
Source: Front Cell Dev Biol. 2020 May 15;8:310. doi: 10.3389/fcell.2020.00310 (PMC7242631; doi:10.3389/fcell.2020.00310)
Supplement: Supplementary file 6 [file Table_6.xls]

## Sheet: BP_fat (up) fc1.5
List of up-regulated DEGs enriched in GO analysis grouped into three functional categories: biological process (BP), cellular component (CC) and molecular function (MF)
Category	Term	Count	P-value	Genes
BP	GO:0051270~regulation of cellular component movement	118	5.93139e-21	DLC1, FGF18, RARRES2, PLXNA4, PGF, IL6ST, EDN1, MMP2, CXCL12, PRKX, DAB2, S1PR1, ROBO4, IL1B, CYGB, UNC5C, RAPGEF2, TWIST1, EGFR, PLXNB1, PDPN, ARPIN, VASH1, JUP, CCR6, SERPINF1, CCR5, CCR2, CX3CR1, PDGFRA, AKAP6, PDGFRB, LAMC2, COL1A1, EMP2, DNAH11, WNT5A, SRI, FXYD1, CAV1, DIAPH1, CX3CL1, ADA, CD74, TIMP1, P2RY2, IDH2, PLXND1, LAMB1, OLFM1, CSF1R, ARHGDIB, EFEMP1, SPHK1, ITGA3, DOCK5, NTN1, ECM…
BP	GO:0030334~regulation of cell migration	107	4.25417e-20	DLC1, FGF18, RARRES2, PLXNA4, PGF, IL6ST, EDN1, MMP2, CXCL12, PRKX, DAB2, S1PR1, ROBO4, IL1B, CYGB, UNC5C, RAPGEF2, EGFR, PDPN, PLXNB1, ARPIN, VASH1, CCR6, SERPINF1, CCR5, CCR2, CX3CR1, PDGFRA, PDGFRB, LAMC2, COL1A1, EMP2, WNT5A, DIAPH1, CX3CL1, ADA, CD74, TIMP1, P2RY2, IDH2, PLXND1, LAMB1, OLFM1, CSF1R, ARHGDIB, EFEMP1, SPHK1, ITGA3, DOCK5, ECM1, NTN1, LGALS9, FOXP1, DOCK4, LAMA2, NOTCH1, CORO1A…
BP	GO:0022610~biological adhesion	176	7.46996e-20	DLC1, MPZL2, LMO1, IL6ST, VTCN1, RORC, CXCL12, MMP2, PRKX, CDH22, CD47, DAB2, CDH20, RAB29, TGFBI, IL1B, SYK, EGFR, GBP7, ICOSL, PLXNB1, PDPN, CDHR1, EFNB1, RELB, CDHR5, BCL2L11, JUP, CCR6, CD59B, CCR5, CD34, LAMC3, CX3CR1, CCR2, VSIR, PDE5A, PDGFRA, LAMC2, COL1A1, MFAP4, EDA, EMP2, GBP2, WNT5A, CAV1, ASS1, TNFRSF12A, CX3CL1, EPHB3, ITGAM, CD74, ADA, ABI3BP, LGALS3BP, CDC42EP1, LAMB2, UBASH3B, PP…
BP	GO:0016477~cell migration	145	8.21751e-20	DLC1, FGF18, TSPO, RARRES2, IL6ST, PGF, EDN1, CSPG4, MMP2, CXCL12, PRKX, CD47, DAB2, S1PR1, ROBO4, IL1B, CYGB, RAPGEF2, TWIST1, SYK, MATN2, EGFR, PDPN, EFNB1, VANGL2, ARPIN, PTPRO, VASH1, JUP, CCR6, SERPINF1, NAV1, CCR5, CD34, CX3CR1, CCR2, PDGFRA, PDGFRB, LAMC2, COL1A1, EMP2, WNT5A, FGFR4, TNFRSF12A, DIAPH1, ASAP3, CX3CL1, EPHB3, ADA, CD74, ITGAM, TIMP1, ARX, FOLR1, P2RY2, IDH2, FCER1G, PLXND1, …
BP	GO:0007155~cell adhesion	174	1.89853e-19	DLC1, MPZL2, LMO1, IL6ST, VTCN1, RORC, CXCL12, MMP2, PRKX, CDH22, CD47, DAB2, CDH20, RAB29, TGFBI, IL1B, SYK, EGFR, ICOSL, PLXNB1, PDPN, CDHR1, EFNB1, RELB, CDHR5, BCL2L11, JUP, CCR6, CD59B, CCR5, CD34, LAMC3, CX3CR1, CCR2, VSIR, PDE5A, PDGFRA, LAMC2, COL1A1, MFAP4, EDA, EMP2, WNT5A, CAV1, ASS1, TNFRSF12A, CX3CL1, EPHB3, ITGAM, CD74, ADA, ABI3BP, LGALS3BP, CDC42EP1, LAMB2, UBASH3B, PPL, FCER1G, E…
BP	GO:2000145~regulation of cell motility	109	2.38674e-19	DLC1, FGF18, RARRES2, PLXNA4, PGF, IL6ST, EDN1, MMP2, CXCL12, PRKX, DAB2, S1PR1, ROBO4, IL1B, CYGB, UNC5C, RAPGEF2, TWIST1, EGFR, PDPN, PLXNB1, ARPIN, VASH1, CCR6, SERPINF1, CCR5, CCR2, CX3CR1, PDGFRA, PDGFRB, LAMC2, COL1A1, EMP2, WNT5A, DIAPH1, CX3CL1, ADA, CD74, TIMP1, P2RY2, IDH2, PLXND1, LAMB1, OLFM1, CSF1R, ARHGDIB, EFEMP1, SPHK1, ITGA3, DOCK5, ECM1, NTN1, LGALS9, FOXP1, DOCK4, LAMA2, NOTCH1…
BP	GO:0048870~cell motility	155	4.30161e-19	DLC1, FGF18, RARRES2, TSPO, PLXNA4, IL6ST, PGF, EDN1, CSPG4, CXCL12, MMP2, PRKX, CD47, DAB2, S1PR1, ROBO4, IL1B, CYGB, UNC5C, RAPGEF2, TWIST1, SYK, MATN2, EGFR, PLXNB1, PDPN, EFNB1, VANGL2, ARPIN, PTPRO, VASH1, JUP, CCR6, SERPINF1, NAV1, CCR5, CD34, CX3CR1, CCR2, PDGFRA, PDGFRB, LAMC2, COL1A1, EMP2, DNAH11, WNT5A, FGFR4, TNFRSF12A, DIAPH1, ASAP3, CX3CL1, EPHB3, ADA, CD74, ITGAM, TIMP1, ARX, FOLR1…
BP	GO:0051674~localization of cell	155	4.30161e-19	DLC1, FGF18, RARRES2, TSPO, PLXNA4, IL6ST, PGF, EDN1, CSPG4, CXCL12, MMP2, PRKX, CD47, DAB2, S1PR1, ROBO4, IL1B, CYGB, UNC5C, RAPGEF2, TWIST1, SYK, MATN2, EGFR, PLXNB1, PDPN, EFNB1, VANGL2, ARPIN, PTPRO, VASH1, JUP, CCR6, SERPINF1, NAV1, CCR5, CD34, CX3CR1, CCR2, PDGFRA, PDGFRB, LAMC2, COL1A1, EMP2, DNAH11, WNT5A, FGFR4, TNFRSF12A, DIAPH1, ASAP3, CX3CL1, EPHB3, ADA, CD74, ITGAM, TIMP1, ARX, FOLR1…
BP	GO:0040012~regulation of locomotion	111	8.91385e-19	DLC1, FGF18, RARRES2, PLXNA4, PGF, IL6ST, EDN1, MMP2, CXCL12, PRKX, DAB2, S1PR1, ROBO4, IL1B, CYGB, UNC5C, RAPGEF2, TWIST1, EGFR, PDPN, PLXNB1, ARPIN, VASH1, CCR6, SERPINF1, CCR5, CCR2, CX3CR1, PDGFRA, PDGFRB, LAMC2, COL1A1, EMP2, WNT5A, DIAPH1, CX3CL1, ADA, CD74, TIMP1, P2RY2, IDH2, PLXND1, LAMB1, OLFM1, CSF1R, ARHGDIB, EFEMP1, SPHK1, ITGA3, DOCK5, ECM1, NTN1, LGALS9, FOXP1, DOCK4, LAMA2, NOTCH1…
BP	GO:0051240~positive regulation of multicellular organismal process	173	1.01067e-18	FGF18, TSPO, LTBP1, STAR, THRB, IL6ST, PGF, LTBP3, VTCN1, FST, FAM20C, EDN1, TLR4, CXCL12, FOXO6, IL17RB, DAB2, PTGIS, IL1B, CREB3L1, HBB-B2, RAPGEF2, ADGRB1, TWIST1, SYK, SCAMP5, EGFR, F12, ICOSL, PLXNB1, PDPN, MECP2, SLITRK2, SLITRK1, CCR6, SERPINF1, CCR5, VAMP8, CD34, CX3CR1, CCR2, PDE5A, PDGFRA, PDGFRB, AKAP6, COL1A1, BIN1, WNT5A, FGFR2, PALM, RAB7B, CAV1, FGFR4, TNFRSF12A, DRD4, UNC93B1, BEX…
BP	GO:0040011~locomotion	167	2.23102e-18	DLC1, FGF18, RARRES2, TSPO, PLXNA4, IL6ST, PGF, EDN1, CSPG4, CXCL12, MMP2, PRKX, CD47, DAB2, S1PR1, ROBO4, IL1B, CYGB, UNC5C, RAPGEF2, TWIST1, SYK, MATN2, EGFR, PLXNB1, PDPN, EFNB1, VANGL2, ARPIN, PTPRO, VASH1, JUP, CCR6, SERPINF1, NAV1, CCR5, CD34, CX3CR1, CCR2, PDGFRA, PDGFRB, LAMC2, COL1A1, EXT1, EMP2, WNT5A, DNAH11, FGFR4, TNFRSF12A, DIAPH1, ASAP3, CX3CL1, EPHB3, ITGAM, ADA, CD74, TIMP1, ARX,…
BP	GO:0009611~response to wounding	82	7.56595e-18	INSL3, GFAP, TSPO, NRP1, ACVRL1, F13A1, TLR4, TSPAN8, MMP2, GLI1, DYSF, LBH, GSN, RHOC, SYK, EGFR, RAP2B, MATN2, F12, PDPN, VANGL2, SERPING1, ARHGAP24, VASH1, DDR1, THBD, CD34, CCR2, PDGFRA, WFDC1, PDGFRB, COL1A1, LCP1, TM4SF4, WNT5A, CAV1, KRT6A, RTN4RL1, CCM2L, TNFRSF12A, C3, COL3A1, CD109, PF4, DCN, CX3CL1, TPM1, PLPP3, TIMP1, IGSF10, LAMB2, FOLR1, BLOC1S3, UBASH3B, POU2F3, C1QTNF1, RASGRP2, F…
BP	GO:0001944~vasculature development	96	1.38679e-17	RHOJ, FGF18, NRP1, LTBP1, ACVRL1, PGF, LEPR, EDN1, CSPG4, TNFSF12, RNF213, MMP2, CXCL12, PRKX, FOXS1, EDNRA, GPC3, S1PR1, PTGIS, OSR1, TGFBI, ROBO4, IL1B, CALCRL, LOXL2, RAPGEF2, NR2F2, ADGRB1, RAMP1, SYK, TMEM204, PDPN, ACTA2, VANGL2, ARHGEF15, ARHGAP24, VASH1, PRKD2, SMO, CCR5, SERPINF1, CD34, CCR2, CX3CR1, COL1A2, PDGFRA, PDGFRB, COL1A1, EMP2, CTSH, FGFR2, XDH, WNT5A, CAV1, TNFRSF12A, C3, COL3…
BP	GO:0007166~cell surface receptor signaling pathway	217	5.47114e-17	RBPMS2, PEAR1, LTBP1, IL6ST, PGF, LTBP3, LTBP4, ADCY5, EDN1, FST, TMEM17, RNF213, CD47, S1PR3, HTRA1, RAB29, HTRA3, RAPGEF2, ADGRB1, SYK, EFNB1, VANGL2, MECP2, PTPRO, BCL2L11, SIPA1L1, CCR2, CX3CR1, PDGFRA, ROR1, PDGFRB, CSF2RB2, AFAP1L2, EPHB3, CD74, ADA, FCER1G, TYROBP, MDFI, BMP1, RHBDF1, SPHK1, CELSR1, GAS1, HS1BP3, ECM1, LGALS9, NOTCH1, DLX5, NTRK2, TNK1, PAKAP, ENG, BMP6, NKAP, NRP1, ACVRL1…
BP	GO:0023051~regulation of signaling	252	2.30853e-16	DLC1, RBPMS2, PEAR1, STAR, IL6ST, ADCY5, FAM20C, EDN1, FST, LHCGR, RNF213, HTRA1, RAB29, CREB3L1, HTRA3, RAPGEF2, ROS1, MAP2K6, SYK, TWIST1, ACAA2, VANGL2, MECP2, PTPRO, BCL2L11, ARFGEF3, SIPA1L1, CX3CR1, PDGFRA, PDGFRB, DOC2B, PALM, DUSP10, AFAP1L2, CD74, ADA, TCF21, UBASH3B, SYBU, MDFI, BMP1, RHBDF1, TAOK3, SPHK1, CELSR1, GAS1, SECTM1A, ECM1, LGALS9, LAMA2, NOTCH1, RGS2, DLX5, NTRK2, AVPR1A, CH…
BP	GO:0010646~regulation of cell communication	249	6.42422e-16	DLC1, RBPMS2, PEAR1, STAR, IL6ST, ADCY5, FAM20C, EDN1, FST, LHCGR, RNF213, HTRA1, RAB29, CREB3L1, HTRA3, RAPGEF2, ROS1, MAP2K6, SYK, TWIST1, ACAA2, VANGL2, MECP2, PTPRO, BCL2L11, ARFGEF3, SIPA1L1, CX3CR1, PDGFRA, PDGFRB, DOC2B, PALM, DUSP10, AFAP1L2, CD74, ADA, TCF21, UBASH3B, SYBU, MDFI, BMP1, RHBDF1, TAOK3, SPHK1, CELSR1, GAS1, SECTM1A, ECM1, LGALS9, LAMA2, NOTCH1, RGS2, DLX5, NTRK2, AVPR1A, CH…
BP	GO:0048584~positive regulation of response to stimulus	183	6.97778e-16	FGF18, RARRES2, THRA, MASP1, IL6ST, PGF, EDN1, LHCGR, CSPG4, TLR4, TNFSF12, ANKRD6, CXCL12, C1QC, MMP2, IL17RB, CD47, C1RA, DAB2, PTGIS, S1PR1, MDFIC, RAB29, CFH, IL1B, RAPGEF2, MAP2K6, SYK, EGFR, F12, PLXNB1, PDPN, VANGL2, SERPING1, BCL2L11, C1QA, CCR6, CD59B, CCR5, VAMP8, CCR2, VSIR, PDE5A, PDGFRA, PDGFRB, AKAP6, COL1A1, EDA, LRRK1, EMP2, FGD2, SRI, WNT5A, XDH, FGFR2, CAV2, RAB7B, CAV1, FGFR4, …
BP	GO:0008283~cell proliferation	185	1.2433e-15	DLC1, RBPMS2, FGF18, TSPO, LMO1, THRB, IL6ST, PGF, LTBP3, VTCN1, FST, EDN1, CSPG4, TLR4, CXCL12, MMP2, PRKX, CD47, DAB2, S1PR1, HTRA1, TGFBI, IL1B, LGI4, RAPGEF2, ROS1, TWIST1, SYK, PID1, EGFR, ICOSL, PDXK, NCF1, PLXNB1, PDPN, EFNB1, MECP2, RIAN, VASH1, PRAMEF12, TNS2, CD59B, CCR5, SERPINF1, CD34, CX3CR1, CCR2, VSIR, PDE5A, PDGFRA, PDGFRB, WFDC1, FBXL7, LAMC2, PMP22, SMARCA1, EMP2, MVP, WNT5A, XD…
BP	GO:0001568~blood vessel development	89	1.31203e-15	FGF18, NRP1, LTBP1, ACVRL1, PGF, LEPR, EDN1, CSPG4, TNFSF12, RNF213, MMP2, CXCL12, PRKX, FOXS1, EDNRA, GPC3, S1PR1, PTGIS, OSR1, TGFBI, ROBO4, IL1B, CALCRL, LOXL2, RAPGEF2, NR2F2, ADGRB1, RAMP1, SYK, ACTA2, VANGL2, ARHGAP24, VASH1, PRKD2, SMO, CCR5, SERPINF1, CD34, CCR2, CX3CR1, COL1A2, PDGFRA, PDGFRB, COL1A1, CTSH, FGFR2, XDH, WNT5A, CAV1, TNFRSF12A, C3, COL3A1, PF4, DCN, CX3CL1, EPHB3, CDH5, PL…
BP	GO:2000026~regulation of multicellular organismal development	185	2.74928e-15	FGF18, TSPO, PLXNA4, STAR, THRB, IL6ST, PGF, LTBP3, FST, FAM20C, EDN1, CSPG4, RORC, ANKRD6, CXCL12, C1QC, PRKX, FOXO6, S1PR3, DAB2, PTGIS, S1PR1, RAB29, IL1B, HBB-B2, RAPGEF2, ADGRB1, TWIST1, SYK, EGFR, PLXNB1, VANGL2, MECP2, MGP, VASH1, SLITRK2, SLITRK1, CCR6, SERPINF1, COLQ, CPE, CCR5, CD34, SIPA1L1, CX3CR1, CCR2, PDGFRA, PDGFRB, AKAP6, COL1A1, PMP22, BIN1, EMP2, WNT5A, XDH, FGFR2, PALM, RAB7B,…
BP	GO:0072358~cardiovascular system development	123	3.50458e-15	DLC1, FGF18, LTBP1, PGF, EDN1, PDLIM3, CSPG4, TNFSF12, RNF213, MMP2, CXCL12, PRKX, PTGIS, S1PR1, TGFBI, ROBO4, IL1B, RAPGEF2, ADGRB1, SYK, TWIST1, EGFR, TMEM204, PDPN, VANGL2, VASH1, CPE, SERPINF1, CCR5, CD34, CCR2, CX3CR1, COL1A2, PDGFRA, AKAP6, PDGFRB, COL1A1, EMP2, DNAH11, WNT5A, SRI, XDH, FGFR2, CAV1, TNFRSF12A, CX3CL1, EPHB3, TCF21, FOLR1, HEG1, PLXND1, BCOR, OLFM1, ANGPTL4, MYO1E, SPHK1, CC…
BP	GO:0072359~circulatory system development	123	3.50458e-15	DLC1, FGF18, LTBP1, PGF, EDN1, PDLIM3, CSPG4, TNFSF12, RNF213, MMP2, CXCL12, PRKX, PTGIS, S1PR1, TGFBI, ROBO4, IL1B, RAPGEF2, ADGRB1, SYK, TWIST1, EGFR, TMEM204, PDPN, VANGL2, VASH1, CPE, SERPINF1, CCR5, CD34, CCR2, CX3CR1, COL1A2, PDGFRA, AKAP6, PDGFRB, COL1A1, EMP2, DNAH11, WNT5A, SRI, XDH, FGFR2, CAV1, TNFRSF12A, CX3CL1, EPHB3, TCF21, FOLR1, HEG1, PLXND1, BCOR, OLFM1, ANGPTL4, MYO1E, SPHK1, CC…
BP	GO:0042060~wound healing	66	5.85967e-15	INSL3, ACVRL1, F13A1, TLR4, TSPAN8, LBH, DYSF, GSN, RHOC, SYK, EGFR, RAP2B, F12, PDPN, VANGL2, SERPING1, ARHGAP24, DDR1, THBD, CD34, CCR2, PDGFRA, WFDC1, PDGFRB, COL1A1, TM4SF4, WNT5A, CAV1, KRT6A, CCM2L, C3, COL3A1, CD109, PF4, DCN, CX3CL1, TPM1, PLPP3, TIMP1, IGSF10, BLOC1S3, UBASH3B, POU2F3, C1QTNF1, RASGRP2, FCER1G, CNN2, ENTPD2, PAPSS2, MYOF, FZD9, SELP, ANXA1, IGF1, CELSR1, CSRP1, ANXA5, TM…
BP	GO:0032101~regulation of response to external stimulus	98	1.03921e-14	APOBEC3, FGF18, RARRES2, PLXNA4, PGF, EDN1, TLR4, TSPAN8, CXCL12, IL17RB, CD47, S1PR1, PTGIS, HTRA1, CFH, IL1B, SYK, EGFR, F12, PDPN, D430041D05RIK, SERPING1, THBD, CCR6, SERPINF1, CCR5, CD59B, CD34, VAMP8, PDE5A, CCR2, CX3CR1, PDGFRA, WFDC1, PDGFRB, CAR7, WNT5A, CAV1, SCN1A, DUSP10, CX3CL1, ADA, CD74, GMIP, UBASH3B, FCER1G, PLXND1, LMCD1, LGALS9, FOXP1, PLA2G4A, NOTCH1, CXCL14, SLC7A2, PLAU, BMP…
BP	GO:0048514~blood vessel morphogenesis	78	1.14217e-14	FGF18, NRP1, ACVRL1, PGF, LEPR, EDN1, CSPG4, TNFSF12, RNF213, MMP2, CXCL12, PRKX, EDNRA, S1PR1, PTGIS, TGFBI, ROBO4, IL1B, CALCRL, LOXL2, RAPGEF2, NR2F2, ADGRB1, RAMP1, SYK, VANGL2, ARHGAP24, VASH1, PRKD2, SMO, CCR5, SERPINF1, CD34, CX3CR1, CCR2, PDGFRA, PDGFRB, CTSH, FGFR2, XDH, WNT5A, CAV1, TNFRSF12A, C3, COL3A1, PF4, DCN, CX3CL1, EPHB3, TCF21, CHD7, LRG1, FOLR1, AGT, HEG1, PTN, PLXND1, THBS2, …
BP	GO:0006928~movement of cell or subcellular component	171	1.42407e-14	DLC1, FGF18, RARRES2, TSPO, PLXNA4, IL6ST, PGF, EDN1, CSPG4, CXCL12, MMP2, PRKX, KIF13A, CD47, DAB2, S1PR1, STARD9, ROBO4, IL1B, CYGB, UNC5C, RAPGEF2, TWIST1, SYK, MATN2, EGFR, PLXNB1, PDPN, EFNB1, VANGL2, ARPIN, PTPRO, VASH1, JUP, CCR6, CCR5, SERPINF1, NAV1, CD34, CX3CR1, CCR2, PDGFRA, PDGFRB, AKAP6, LAMC2, COL1A1, EXT1, EMP2, WNT5A, SRI, DNAH11, FXYD1, CAV1, FGFR4, TNFRSF12A, DIAPH1, ASAP3, CX3…
BP	GO:0023056~positive regulation of signaling	154	2.02438e-14	FGF18, THRA, IL6ST, EDN1, LHCGR, CSPG4, TLR4, TNFSF12, ANKRD6, DAB2, PTGIS, MDFIC, RAB29, IL1B, RAPGEF2, MAP2K6, SYK, EGFR, PLXNB1, VANGL2, MECP2, BCL2L11, VAMP8, CX3CR1, VSIR, PDE5A, PDGFRA, PDGFRB, AKAP6, COL1A1, DOC2B, EDA, EMP2, LRRK1, CAR7, FGD2, WNT5A, SRI, XDH, FGFR2, CAV2, CAV1, FGFR4, TNFRSF12A, DRD4, AFAP1L2, CX3CL1, TRH, ADA, CD74, CSF1R, MDFI, DIXDC1, BMP1, TAOK3, SPHK1, LMCD1, GAS1, …
BP	GO:0042127~regulation of cell proliferation	164	3.16597e-14	DLC1, RBPMS2, FGF18, TSPO, LMO1, THRB, IL6ST, PGF, LTBP3, VTCN1, EDN1, TLR4, MMP2, CXCL12, CD47, DAB2, S1PR1, HTRA1, IL1B, RAPGEF2, TWIST1, SYK, PID1, EGFR, ICOSL, PLXNB1, EFNB1, MECP2, RIAN, VASH1, JUP, PRAMEF12, TNS2, CD59B, SERPINF1, CCR5, CX3CR1, VSIR, PDE5A, CCR2, PDGFRA, PDGFRB, WFDC1, LAMC2, PMP22, SMARCA1, EMP2, WNT5A, XDH, FGFR2, CAV2, CAV1, FGFR4, IFITM3, BEX1, CX3CL1, LIN28A, ADA, CD74…
BP	GO:0006952~defense response	152	3.71525e-14	LYPD1, APOBEC3, RARRES2, STAR, MASP1, EDN1, CSPG4, TLR4, C1QC, CXCL12, MMP2, IL17RB, CD47, C1RA, S1PR3, PTGIS, HTRA1, OASL1, CFH, IL1B, MX1, NLRP4E, SYK, EGFR, F12, GBP7, NCF1, RELB, MECP2, SERPING1, D430041D05RIK, C1QA, CCR6, CD59B, SERPINF1, CCR5, VAMP8, CX3CR1, CCR2, TNFAIP8, PDE5A, WFDC1, GBP2, ADAMTS5, CAR7, WNT5A, RAB7B, SCN1A, CAV1, IFITM2, IFITM3, DRD4, DUSP10, UNC93B1, AFAP1L2, CX3CL1, I…
BP	GO:0030198~extracellular matrix organization	46	5.11021e-14	FMOD, FGFR4, GFAP, ADAMTSL2, ELN, COL3A1, NFKB2, SERPINH1, DDR2, ABI3BP, APLP1, LAMB2, GSN, CRISPLD2, AGT, TGFBI, BCL3, CREB3L1, MKX, VWA1, LOXL2, LAMB1, COL4A3, TNXB, COL4A1, MYO1E, OLFML2B, NTN4, CCDC80, HSPG2, CTSS, ECM2, LAMA2, DDR1, NOTCH1, SULF2, LAMC3, PDGFRA, COL1A2, LAMC2, COL1A1, MFAP4, PHLDB2, ADAMTS2, ENG, LCP1
BP	GO:0043062~extracellular structure organization	46	6.03053e-14	FMOD, FGFR4, GFAP, ADAMTSL2, ELN, COL3A1, NFKB2, SERPINH1, DDR2, ABI3BP, APLP1, LAMB2, GSN, CRISPLD2, AGT, TGFBI, BCL3, CREB3L1, MKX, VWA1, LOXL2, LAMB1, COL4A3, TNXB, COL4A1, MYO1E, OLFML2B, NTN4, CCDC80, HSPG2, CTSS, ECM2, LAMA2, DDR1, NOTCH1, SULF2, LAMC3, PDGFRA, COL1A2, LAMC2, COL1A1, MFAP4, PHLDB2, ADAMTS2, ENG, LCP1
BP	GO:0010647~positive regulation of cell communication	152	6.2832e-14	FGF18, THRA, IL6ST, EDN1, LHCGR, CSPG4, TLR4, TNFSF12, ANKRD6, DAB2, PTGIS, MDFIC, RAB29, IL1B, RAPGEF2, MAP2K6, SYK, EGFR, PLXNB1, VANGL2, MECP2, BCL2L11, VAMP8, CX3CR1, VSIR, PDE5A, PDGFRA, PDGFRB, AKAP6, COL1A1, EDA, DOC2B, EMP2, LRRK1, CAR7, FGD2, WNT5A, SRI, XDH, FGFR2, CAV2, CAV1, FGFR4, TNFRSF12A, DRD4, AFAP1L2, CX3CL1, TRH, ADA, CD74, CSF1R, MDFI, DIXDC1, BMP1, TAOK3, SPHK1, LMCD1, GAS1, …
BP	GO:0010033~response to organic substance	254	6.59809e-14	RBPMS2, LYPD1, RARRES2, LTBP1, ADCY7, STAR, LTBP3, PGF, IL6ST, ADCY5, LTBP4, FAM20C, EDN1, FST, LHCGR, RORC, HTRA1, CREB3L2, CREB3L1, CREB3L3, HTRA3, RAPGEF2, MAP2K6, SYK, TWIST1, F12, GBP7, STC2, GSTT1, JUP, SSTR3, CCR5, SERPINF1, CX3CR1, CCR2, PDGFRA, PDGFRB, WFDC1, RBP1, CSF2RB2, PFKFB1, DUSP10, MME, CD74, ADA, ACSBG1, TCF21, CD68, FCER1G, SCD1, BMP1, ESRRB, ACER2, MAOB, SPHK1, KLF15, GAS1, KC…
BP	GO:0030155~regulation of cell adhesion	85	7.26927e-14	NKAP, DLC1, ACVRL1, LMO1, IL6ST, VTCN1, RORC, PAWR, MMP2, CXCL12, PRKX, CD47, DAB2, S1PR1, GSN, IL1B, CSK, SYK, ICAM1, ICOSL, PLXNB1, EFNB1, MYADM, DDR1, PRKD2, CCR6, CD59B, CCR5, PDE5A, VSIR, CCR2, H2-AA, COL1A1, EMP2, WNT5A, CAV1, ASS1, CCM2L, CSF1, STX4A, IL4RA, CX3CL1, EPHB3, TPM1, PLPP3, ADA, ABI3BP, CD74, UBASH3B, C1QTNF1, CYP26B1, TGM2, PTN, LAMB1, PTPRC, SELP, NAT8, TESC, TNXB, CEBPB, IKZ…
BP	GO:0070887~cellular response to chemical stimulus	228	2.05979e-13	RBPMS2, LYPD1, RARRES2, LTBP1, STAR, ADCY7, IL6ST, PGF, LTBP3, ADCY5, LTBP4, FAM20C, EDN1, FST, LHCGR, RORC, AQP2, S1PR1, HTRA1, CREB3L2, CREB3L1, HTRA3, CREB3L3, RAPGEF2, MAP2K6, SYK, TWIST1, ACAA2, GBP7, STC2, GSTT1, PTPRO, JUP, SSTR3, CCR6, SERPINF1, CD34, CCR2, CX3CR1, PDGFRA, PDGFRB, CSF2RB2, MME, TXN1, CD74, TCF21, CD68, FCER1G, BMP1, ESRRB, ACER2, SPHK1, S100A10, KLF15, GAS1, ECM1, LGALS9,…
BP	GO:0009605~response to external stimulus	207	2.5899e-13	RARRES2, STAR, PGF, VTCN1, EDN1, FSTL1, AQP2, CD47, S1PR1, HTRA1, RAB29, OASL1, CFH, SYK, MATN2, GBP7, F12, STC2, NCF1, PDPN, EFNB1, VANGL2, MECP2, GSTT1, SERPING1, PTPRO, BCL2L11, JUP, SSTR3, CCR6, CCR5, SERPINF1, CD34, CCR2, CX3CR1, PDGFRA, PDGFRB, WFDC1, EXT1, ADAMTS5, SCN1A, RBP1, PFKFB1, DUSP10, EPHB3, CD74, ADA, ARX, LAMB2, UBASH3B, FCER1G, LAMB1, SCD1, MAOB, GAS1, LGALS9, LAMA2, NOTCH1, PL…
BP	GO:0009966~regulation of signal transduction	218	3.13588e-13	RBPMS2, DLC1, PEAR1, IL6ST, FAM20C, EDN1, FST, LHCGR, RNF213, HTRA1, RAB29, CREB3L1, HTRA3, RAPGEF2, ROS1, MAP2K6, SYK, TWIST1, ACAA2, VANGL2, PTPRO, BCL2L11, ARFGEF3, SIPA1L1, CX3CR1, PDGFRA, PDGFRB, PALM, DUSP10, AFAP1L2, CD74, ADA, TCF21, UBASH3B, MDFI, BMP1, RHBDF1, TAOK3, SPHK1, GAS1, ECM1, SECTM1A, LGALS9, NOTCH1, RGS2, DLX5, NTRK2, DEPTOR, TNK1, ENG, PLAU, BMP6, NRP1, ACVRL1, SHOC2, GLI1, …
BP	GO:0001525~angiogenesis	66	4.30097e-13	FGF18, NRP1, ACVRL1, PGF, LEPR, EDN1, CSPG4, TNFSF12, RNF213, CXCL12, MMP2, PRKX, EDNRA, S1PR1, PTGIS, TGFBI, ROBO4, IL1B, CALCRL, LOXL2, ADGRB1, RAMP1, SYK, VANGL2, ARHGAP24, VASH1, PRKD2, SERPINF1, CCR5, CD34, CX3CR1, CCR2, PDGFRA, PDGFRB, CTSH, FGFR2, WNT5A, CAV1, TNFRSF12A, C3, PF4, DCN, CX3CL1, EPHB3, TCF21, LRG1, AGT, PTN, PLXND1, THBS2, ANGPTL4, COL4A3, COL4A1, SPHK1, CCDC80, HSPG2, TBX1, …
BP	GO:0071310~cellular response to organic substance	191	1.27479e-12	RBPMS2, FGF18, RARRES2, TSPO, THRA, LTBP1, STAR, GABRB3, THRB, ADCY7, IL6ST, PGF, LTBP3, ADCY5, LTBP4, FST, FAM20C, EDN1, LHCGR, RORC, TLR4, CXCL12, MMP2, DAB2, PTGIS, HTRA1, CREB3L2, IL1B, CREB3L1, CREB3L3, HTRA3, RAPGEF2, MAP2K6, TWIST1, SYK, PID1, EGFR, GBP7, TMEM204, STC2, JUP, SSTR3, SERPINF1, CX3CR1, CCR2, VSIR, PDGFRA, COL1A2, PDGFRB, AKAP6, COL1A1, EDA, GBP2, WNT5A, SRI, XDH, FGFR2, CAV2,…
BP	GO:0007167~enzyme linked receptor protein signaling pathway	97	1.81984e-12	RBPMS2, FGF18, LTBP1, LTBP3, PGF, IL6ST, LTBP4, FST, CSPG4, DAB2, HTRA1, IL1B, HTRA3, RAPGEF2, SYK, EGFR, PID1, EFNB1, SIPA1L1, VSIR, ROR1, COL1A2, PDGFRA, PDGFRB, COL1A1, AKAP2, MVP, XDH, WNT5A, FGFR2, CAV2, FGFR4, CAV1, ADAMTSL2, BEX1, AFAP1L2, EPHB3, FOLR1, RUNX2, CSF1R, BMP1, MYO1E, RHBDF1, EFEMP1, ITGA3, LGALS9, NOTCH1, DLX5, NTRK2, TNK1, CHRD, PAKAP, ENG, BMP6, ACVRL1, NRP1, DDR2, GPC3, CSK…
BP	GO:0008284~positive regulation of cell proliferation	106	2.59927e-12	RBPMS2, FGF18, TSPO, THRB, VTCN1, LTBP3, PGF, IL6ST, EDN1, TLR4, MMP2, CXCL12, CD47, S1PR1, HTRA1, IL1B, SYK, TWIST1, EGFR, PID1, ICOSL, EFNB1, MECP2, PRAMEF12, CD59B, CCR2, CX3CR1, PDGFRA, PDGFRB, LAMC2, EMP2, FGFR2, WNT5A, CAV2, FGFR4, CAV1, BEX1, CX3CL1, LIN28A, ADA, CD74, TIMP1, FOLR2, RUNX2, CSF1R, RECQL4, ACER2, SPHK1, EFEMP1, NR4A3, GAS1, ECM1, NTN1, FOXP1, PLA2G4A, NOTCH1, CORO1A, DLX5, N…
BP	GO:0051094~positive regulation of developmental process	129	3.87593e-12	FGF18, TSPO, THRA, STAR, THRB, IL6ST, PGF, FST, EDN1, FAM20C, CXCL12, FOXO6, DAB2, PTGIS, IL1B, HBB-B2, RAPGEF2, ADGRB1, MAP2K6, SYK, TWIST1, PLXNB1, MECP2, SLITRK2, SLITRK1, SERPINF1, CCR5, CD34, PDE5A, CCR2, CX3CR1, PDGFRA, AKAP6, PDGFRB, COL1A1, BIN1, WNT5A, FGFR2, TSHZ3, PALM, RAB7B, FGFR4, TNFRSF12A, BEX1, CX3CL1, EPHB3, LIN28A, ADA, CD74, ARX, P2RY2, RUNX2, OLFM2, OLFM1, CSF1R, DIXDC1, TESC…
BP	GO:0022603~regulation of anatomical structure morphogenesis	112	5.63006e-12	DLC1, PLXNA4, PGF, EDN1, ANKRD6, CXCL12, DAB2, PTGIS, IL1B, RAPGEF2, ADGRB1, TWIST1, PDPN, PLXNB1, VANGL2, ARPIN, VASH1, CPE, SERPINF1, CCR5, CD34, SIPA1L1, CCR2, CX3CR1, PDGFRA, COL1A1, EMP2, WNT5A, XDH, FGFR2, PALM, FGFR4, TNFRSF12A, DIAPH1, CX3CL1, EPHB3, ADA, CDC42EP2, CDC42EP1, BCOR, PLXND1, RUNX2, OLFM1, CSF1R, CDC42EP5, DIXDC1, SPHK1, NTN4, S100A10, CELSR1, DOCK5, ECM1, NTN1, NOTCH1, CORO1…
BP	GO:0002682~regulation of immune system process	128	6.72652e-12	APOBEC3, RARRES2, LMO1, MASP1, IL6ST, VTCN1, PGF, EDN1, RORC, TLR4, MMP2, C1QC, CXCL12, C1RA, CD47, HTRA1, RAB29, CFH, IL1B, HBB-B2, SYK, ICOSL, EFNB1, SERPING1, D430041D05RIK, C1QA, CCR6, CD59B, VAMP8, VSIR, PDE5A, CCR2, CAR7, WNT5A, RAB7B, SCN1A, CAV1, RBP1, UNC93B1, DUSP10, CX3CL1, ADA, CD74, GMIP, BLOC1S3, UBASH3B, FCER1G, CSF1R, TYROBP, TESC, IKZF1, LMCD1, NR4A3, ECM1, LGALS9, FOXP1, ITGA9, …
BP	GO:0051272~positive regulation of cellular component movement	66	7.11038e-12	FGF18, INSL3, RARRES2, NRP1, PGF, IL6ST, EDN1, PAWR, DDR2, CXCL12, MMP2, EDNRA, DAB2, S1PR1, IL1B, SEMA3B, RAPGEF2, TWIST1, EGFR, ICAM1, PDPN, CHST3, MYADM, PRKD2, CCR6, CCR5, CCR2, PDGFRA, SEMA4B, PDGFRB, LAMC2, COL1A1, CTSH, AOC3, WNT5A, DIAPH1, CSF1, STX4A, GPSM3, PF4, CX3CL1, CD74, PLPP3, P2RY2, AGT, LAMB1, CSF1R, PTPRC, SELP, SPHK1, IGF1, ITGA3, DOCK5, NTN1, FOXP1, LGALS9, DOCK4, NOTCH1, COR…
BP	GO:2000147~positive regulation of cell motility	64	2.09975e-11	FGF18, INSL3, RARRES2, PGF, IL6ST, EDN1, PAWR, CXCL12, MMP2, DDR2, EDNRA, DAB2, S1PR1, IL1B, SEMA3B, RAPGEF2, TWIST1, EGFR, ICAM1, PDPN, MYADM, PRKD2, CCR6, CCR5, CCR2, PDGFRA, SEMA4B, PDGFRB, LAMC2, COL1A1, CTSH, AOC3, WNT5A, DIAPH1, CSF1, STX4A, GPSM3, PF4, CX3CL1, CD74, PLPP3, P2RY2, AGT, LAMB1, CSF1R, PTPRC, SELP, SPHK1, IGF1, ITGA3, DOCK5, NTN1, FOXP1, LGALS9, DOCK4, NOTCH1, CORO1A, SYNE2, C…
BP	GO:0006954~inflammatory response	77	2.24232e-11	RARRES2, CSPG4, TLR4, NFKB2, NRADD, CXCL12, MMP25, IL17RB, CCRL2, EDNRA, CD47, S1PR3, PTGIS, SMPDL3B, PTGES, TICAM1, CFH, IL1B, CALCRL, NLRP4E, SYK, IRAK2, EGFR, F12, ICAM1, NCF1, RELB, SERPING1, CTSS, SERPINA3N, CCR6, CD59B, CCR5, SERPINF1, VAMP8, PDE5A, CCR2, CX3CR1, WFDC1, KDM6B, AOC3, WNT5A, C3, CSF1, GPSM3, IL4RA, DUSP10, NLRX1, AFAP1L2, PF4, CX3CL1, ADA, ITGAM, TNFRSF1B, ALOX5AP, CYP26B1, T…
BP	GO:0040017~positive regulation of locomotion	65	2.49182e-11	FGF18, INSL3, RARRES2, NRP1, PGF, IL6ST, EDN1, PAWR, CXCL12, MMP2, DDR2, EDNRA, DAB2, S1PR1, IL1B, SEMA3B, RAPGEF2, TWIST1, EGFR, ICAM1, PDPN, MYADM, PRKD2, CCR6, CCR5, CCR2, PDGFRA, SEMA4B, PDGFRB, LAMC2, COL1A1, CTSH, AOC3, WNT5A, DIAPH1, CSF1, STX4A, GPSM3, PF4, CX3CL1, CD74, PLPP3, P2RY2, AGT, LAMB1, CSF1R, PTPRC, SELP, SPHK1, IGF1, ITGA3, DOCK5, NTN1, FOXP1, LGALS9, DOCK4, NOTCH1, CORO1A, SY…
BP	GO:0009887~organ morphogenesis	110	3.66404e-11	RBPMS2, DLC1, FGF18, THRA, THRB, LTBP3, PGF, FST, EDN1, FAM20C, AQP5, ANKRD6, MMP2, PRKX, DAB2, S1PR1, HTRA1, TWIST1, EDARADD, EGFR, VANGL2, CNGA3, BCL2L11, HOXD9, CPE, CD34, COL1A2, PDGFRA, PDGFRB, COL1A1, EDA, ADAMTS5, WNT5A, FGFR2, TSHZ3, CAV1, FGFR4, SERPINH1, TCF21, FOLR1, HEG1, PLXND1, LAMB1, BCOR, RUNX2, OLFM1, MDFI, RECQL4, IKZF1, EFEMP1, NTN4, CELSR1, NR4A3, GAS1, NTN1, SLC4A10, NOTCH1, …
BP	GO:0030335~positive regulation of cell migration	62	4.27918e-11	FGF18, INSL3, RARRES2, PGF, IL6ST, EDN1, PAWR, CXCL12, MMP2, DDR2, EDNRA, DAB2, S1PR1, IL1B, SEMA3B, RAPGEF2, EGFR, ICAM1, PDPN, MYADM, PRKD2, CCR6, CCR5, CCR2, PDGFRA, PDGFRB, SEMA4B, LAMC2, COL1A1, CTSH, AOC3, WNT5A, DIAPH1, CSF1, STX4A, GPSM3, PF4, CX3CL1, CD74, PLPP3, P2RY2, AGT, LAMB1, CSF1R, SELP, PTPRC, SPHK1, IGF1, ITGA3, DOCK5, FOXP1, LGALS9, DOCK4, NOTCH1, CORO1A, SYNE2, CXCL14, SRPX2, …
CC	GO:0044421~extracellular region part	376	2.10939e-26	S100A6, RARRES2, LTBP1, RARRES1, MASP1, BTD, LTBP3, PGF, IL6ST, LTBP4, LHCGR, FAM20C, EDN1, AQP5, PDLIM2, FSTL1, SELENBP1, C1QC, SLC26A11, AQP2, OGN, C1RA, CD47, HTRA1, RAB29, LILRA5, CFH, DDAH2, MATN2, F12, ACAA2, GBP7, ICOSL, STC2, OLFML2B, EFNB1, MYH3, MYLK4, MECP2, TMEM132A, SERPING1, CDHR5, PTPRO, VASH1, C1QA, JUP, ADAMTS9, NME3, SERPINF1, CD34, LAMC3, BHMT, WFDC1, PDGFRB, LAMC2, ADAMTS2, AD…
CC	GO:0005576~extracellular region	410	6.34127e-25	LTBP1, BTD, MASP1, PGF, LTBP3, LTBP4, FSTL1, SELENBP1, OGN, DDAH2, GBP7, ACAA2, ICOSL, OLFML2B, MYH3, MYLK4, MECP2, TMEM132A, SERPING1, CDHR5, PTPRO, JUP, ADAMTS9, NME3, SERPINF1, WFDC1, ADAMTS2, ADAMTS5, HSD17B11, TPPP3, ACP7, SERPINH1, FGL2, PLTP, MAOB, CCDC80, SECTM1A, SYNE2, NXPE4, CYP2J6, FAM3A, TMEM109, SMPDL3B, TRPV6, PRSS35, DPEP1, SCN10A, RAP2B, ACTA2, PKDCC, MYADM, NAPRT, PLEKHH3, PLXDC…
CC	GO:0043230~extracellular organelle	275	1.19028e-21	RARRES2, S100A6, RARRES1, BTD, LTBP3, IL6ST, LTBP4, FAM20C, AQP5, PDLIM2, FSTL1, SELENBP1, SLC26A11, C1QC, AQP2, OGN, CD47, C1RA, HTRA1, RAB29, LILRA5, CFH, DDAH2, F12, ACAA2, GBP7, ICOSL, EFNB1, MYH3, MYLK4, TMEM132A, CDHR5, SERPING1, PTPRO, JUP, C1QA, NME3, SERPINF1, BHMT, PDGFRB, TPPP3, ENPP3, ALDOC, MME, TXN1, SERPINH1, CD74, LGALS3BP, LAMB2, IDH2, FGL2, LAMB1, S100A16, GUSB, MAOB, S100A10, C…
CC	GO:1903561~extracellular vesicle	272	7.69024e-21	RARRES2, S100A6, RARRES1, BTD, IL6ST, LTBP3, LTBP4, FAM20C, AQP5, PDLIM2, FSTL1, SELENBP1, SLC26A11, C1QC, AQP2, OGN, CD47, C1RA, HTRA1, RAB29, LILRA5, CFH, DDAH2, F12, ACAA2, ICOSL, EFNB1, MYH3, MYLK4, TMEM132A, CDHR5, SERPING1, PTPRO, JUP, C1QA, NME3, SERPINF1, BHMT, PDGFRB, TPPP3, ENPP3, ALDOC, MME, TXN1, SERPINH1, CD74, LGALS3BP, LAMB2, IDH2, FGL2, LAMB1, S100A16, GUSB, MAOB, S100A10, CSRP1, …
CC	GO:0070062~extracellular exosome	270	1.50359e-20	RARRES2, S100A6, RARRES1, BTD, IL6ST, LTBP3, LTBP4, FAM20C, AQP5, PDLIM2, FSTL1, SELENBP1, SLC26A11, C1QC, AQP2, OGN, CD47, C1RA, HTRA1, RAB29, LILRA5, CFH, DDAH2, F12, ACAA2, ICOSL, EFNB1, MYH3, MYLK4, TMEM132A, CDHR5, SERPING1, PTPRO, JUP, C1QA, NME3, SERPINF1, BHMT, PDGFRB, TPPP3, ENPP3, ALDOC, MME, TXN1, SERPINH1, CD74, LGALS3BP, LAMB2, IDH2, FGL2, LAMB1, S100A16, GUSB, MAOB, S100A10, CSRP1, …
CC	GO:0031988~membrane-bounded vesicle	322	1.65966e-19	S100A6, RARRES2, RARRES1, BTD, LTBP3, IL6ST, RUSC1, LTBP4, FAM20C, EDN1, AQP5, PDLIM2, FSTL1, SELENBP1, C1QC, SLC26A11, AQP2, OGN, CD47, C1RA, MALL, HTRA1, RAB29, LILRA5, CFH, RAPGEF2, DDAH2, SYK, F12, ACAA2, ICOSL, EFNB1, MYH3, PLD4, MYLK4, VANGL2, TMEM132A, SERPING1, CDHR5, SSPN, PTPRO, C1QA, JUP, NME3, ARFGEF3, SERPINF1, BHMT, PDGFRB, BIN1, TPPP3, ENPP3, ALDOC, MME, TXN1, SERPINH1, CD74, ADA, …
CC	GO:0005615~extracellular space	174	7.87179e-16	LTBP1, MASP1, BTD, PGF, F13A1, LTBP4, FAM20C, EDN1, LHCGR, FSTL1, SELENBP1, CNP, TNFSF12, DLK1, CXCL12, C1QC, MMP2, OGN, C1RA, PTGIS, TGFBI, CFH, IL1B, LGI4, CES1D, F12, STC2, SPARCL1, MECP2, MGP, SERPING1, VASH1, ADAMTS9, THBD, CD59B, SERPINF1, CPE, CSTB, COL1A2, WFDC1, LAMC2, HBB-BT, COL1A1, ADAMTS5, WNT5A, XDH, 4930486L24RIK, TIMP4, CX3CL1, NRN1, SERPINH1, ITGAM, ABI3BP, ADA, TIMP1, LGALS3BP, …
CC	GO:0005578~proteinaceous extracellular matrix	65	2.56747e-15	LTBP1, LTBP3, LTBP4, MMP2, OGN, GPC3, TGFBI, VWA1, LOXL2, MATN2, SPARCL1, OLFML2B, SLIT3, ADAMTS9, BGN, SERPINF1, LAMC3, OTOG, COL1A2, LAMC2, COL1A1, WNT9A, MFAP4, ADAMTS2, ADAMTS5, WNT5A, FMOD, ADAMTSL2, ELN, ADAMTS15, COL3A1, TIMP4, DCN, ABI3BP, TIMP1, LGALS3BP, LAMB2, CRISPLD2, COL6A3, COL6A2, TGM2, COL6A1, PTN, LAMB1, THBS2, ENTPD2, ANGPTL4, COL4A3, TNXB, BMP1, COL4A1, EFEMP1, NTN4, CCDC80, H…
CC	GO:0031012~extracellular matrix	76	8.72995e-13	RARRES2, AEBP1, LTBP1, LTBP3, LTBP4, IGFBP7, MMP2, MMP25, OGN, GPC3, HTRA1, TGFBI, VWA1, LOXL2, MATN2, SPARCL1, OLFML2B, MGP, SLIT3, JUP, ADAMTS9, BGN, SERPINF1, LAMC3, OTOG, COL1A2, LAMC2, COL1A1, WNT9A, MFAP4, ADAMTS2, ADAMTS5, FGFR2, WNT5A, FMOD, ADAMTSL2, COL3A1, ELN, ADAMTS15, VIM, TIMP4, DCN, PCOLCE, ABI3BP, TIMP1, LGALS3BP, LAMB2, CRISPLD2, COL6A3, COL6A2, TGM2, COL6A1, PTN, LAMB1, THBS2, …
CC	GO:0005925~focal adhesion	61	1.40753e-11	DLC1, NRP1, TSPAN4, CSPG4, PDLIM2, TSPAN9, DDR2, DAB2, GSN, MSN, AHNAK, EGFR, ICAM1, FBLIM1, RPS4X, ARHGAP24, SLC9A3R2, JUP, TNS4, ARHGAP31, TNS2, CD59B, PDGFRB, LCP1, CAV2, CAV1, CNN3, VIM, MME, FHL2, ASAP3, TPM4, ANXA6, CD9, CDC42EP1, SORBS2, FAT1, TGM2, CNN2, CNN1, EHD3, PTPRC, DIXDC1, FZD1, ANXA1, HSPG2, ITGA3, CSRP1, ANXA5, MISP, CAPN1, CYBA, SYNE2, CASS4, ITGA5, ZFP185, TRIP6, PHLDB2, GRB7,…
CC	GO:0005924~cell-substrate adherens junction	61	2.40442e-11	DLC1, NRP1, TSPAN4, CSPG4, PDLIM2, TSPAN9, DDR2, DAB2, GSN, MSN, AHNAK, EGFR, ICAM1, FBLIM1, RPS4X, ARHGAP24, SLC9A3R2, JUP, TNS4, ARHGAP31, TNS2, CD59B, PDGFRB, LCP1, CAV2, CAV1, CNN3, VIM, MME, FHL2, ASAP3, TPM4, ANXA6, CD9, CDC42EP1, SORBS2, FAT1, TGM2, CNN2, CNN1, EHD3, PTPRC, DIXDC1, FZD1, ANXA1, HSPG2, ITGA3, CSRP1, ANXA5, MISP, CAPN1, CYBA, SYNE2, CASS4, ITGA5, ZFP185, TRIP6, PHLDB2, GRB7,…
CC	GO:0030055~cell-substrate junction	61	4.09175e-11	DLC1, NRP1, TSPAN4, CSPG4, PDLIM2, TSPAN9, DDR2, DAB2, GSN, MSN, AHNAK, EGFR, ICAM1, FBLIM1, RPS4X, ARHGAP24, SLC9A3R2, JUP, TNS4, ARHGAP31, TNS2, CD59B, PDGFRB, LCP1, CAV2, CAV1, CNN3, VIM, MME, FHL2, ASAP3, TPM4, ANXA6, CD9, CDC42EP1, SORBS2, FAT1, TGM2, CNN2, CNN1, EHD3, PTPRC, DIXDC1, FZD1, ANXA1, HSPG2, ITGA3, CSRP1, ANXA5, MISP, CAPN1, CYBA, SYNE2, CASS4, ITGA5, ZFP185, TRIP6, PHLDB2, GRB7,…
CC	GO:0044420~extracellular matrix component	31	2.46603e-10	LTBP1, COL3A1, ELN, DCN, TIMP1, LAMB2, TGFBI, PTN, VWA1, LAMB1, LOXL2, ENTPD2, THBS2, MATN2, COL4A3, TNXB, COL4A1, EFEMP1, NTN4, HSPG2, CCDC80, NTN1, COL4A5, LAMA2, SERPINF1, LAMC3, FREM2, COL1A2, LAMC2, COL1A1, MFAP4
CC	GO:0009986~cell surface	100	1.13514e-09	VTCN1, IL6ST, LHCGR, CSPG4, IQGAP2, TLR4, DLK1, CXCL12, IL17RB, S1PR1, ROBO4, ROS1, EGFR, ICOSL, PDPN, ADAMTS9, THBD, CCR6, CCR5, CD59B, CD34, VAMP8, BACE2, VSIR, CCR2, ROR1, PDGFRA, PDGFRB, PTGFRN, EMP2, FGFR2, WNT5A, CAV2, CAV1, TNFRSF12A, IFITM3, CX3CL1, ADA, CD74, ITGAM, FOLR2, FOLR1, HEG1, FCER1G, ENTPD2, CSF1R, TYROBP, ITGA3, ABCG1, NOTCH1, SRPX2, ITGA5, NTRK2, H2-T23, ENG, PLAU, ACVRL1, NR…
CC	GO:0005604~basement membrane	23	1.48021e-07	MATN2, COL4A3, COL4A1, EFEMP1, HSPG2, CCDC80, NTN4, NTN1, COL4A5, TIMP1, LAMA2, LAMB2, SERPINF1, FREM2, LAMC3, TGFBI, PTN, LAMC2, LAMB1, VWA1, LOXL2, ENTPD2, THBS2
CC	GO:0005912~adherens junction	77	1.65454e-07	DLC1, NRP1, TSPAN4, CSPG4, PDLIM2, TSPAN9, DDR2, PAK6, DAB2, DES, GSN, MSN, FAM129B, AHNAK, EGFR, ICAM1, TMEM204, FBLIM1, RPS4X, ARHGAP24, SLC9A3R2, JUP, TNS4, ARHGAP31, TNS2, EPB41L1, XIRP1, CD59B, PDGFRB, LCP1, CAV2, CAV1, CNN3, VIM, FHL2, MME, OXTR, ASAP3, SFN, GPRC5A, CDH5, TPM4, ANXA6, CD9, CDC42EP1, SORBS2, PPL, FAT1, FAT2, TGM2, CNN2, CNN1, EHD3, PTPRC, DIXDC1, MYO1E, FZD1, ANXA1, HSPG2, I…
CC	GO:0098590~plasma membrane region	102	1.74501e-07	DLC1, GABRB3, SLC9A4, RUSC1, AQP5, CSPG4, TMEM17, AQP2, SLC7A7, DAB2, PTGIS, S1PR1, RAPGEF2, EGFR, PDPN, CDHR1, VANGL2, CDHR5, CNGA3, SSPN, PTPRO, JUP, MAGEE1, THBD, SSTR3, CPE, CD34, VAMP8, SIPA1L1, CD300LG, AKAP6, PDGFRB, EMP2, FXYD1, FGD2, CAV2, PALM, CAV1, DIAPH1, FOLR1, P2RY2, OLFM2, ENTPD2, OLFM1, GPR156, TESC, ITGA3, KCNK1, SLCO2B1, ITGA9, NOTCH1, SLC4A10, SYNE2, SRPX2, ITGA5, PRICKLE2, NT…
CC	GO:0005581~collagen trimer	21	2.26004e-07	COL4A3, COL4A1, TNXB, COL3A1, DCN, C1QC, PCOLCE, COL4A5, C1QTNF7, C1QA, COL9A3, C1QTNF6, COLQ, C1QTNF1, C1QTNF2, COL6A3, COL6A2, COL1A2, COL6A1, COL1A1, EDA
CC	GO:0070161~anchoring junction	78	2.31966e-07	DLC1, NRP1, TSPAN4, CSPG4, PDLIM2, TSPAN9, DDR2, PAK6, DAB2, DES, GSN, MSN, FAM129B, AHNAK, EGFR, ICAM1, TMEM204, FBLIM1, RPS4X, ARHGAP24, SLC9A3R2, JUP, TNS4, ARHGAP31, TNS2, EPB41L1, XIRP1, CD59B, PDGFRB, LCP1, CAV2, CAV1, CNN3, VIM, FHL2, MME, OXTR, ASAP3, SFN, GPRC5A, CDH5, TPM4, ANXA6, CD9, CDC42EP1, SORBS2, PPL, FAT1, FAT2, TGM2, CNN2, CNN1, EHD3, PTPRC, DIXDC1, MYO1E, FZD1, ANXA1, HSPG2, I…
CC	GO:0042383~sarcolemma	27	1.30804e-06	FXYD1, SRI, SCN1A, ADCY5, STX4A, EDNRA, ANXA6, DYSF, DES, COL6A3, COL6A2, COL6A1, MSN, SLC8B1, AHNAK, ANXA1, ESR1, SSPN, ANXA5, CACNA1S, LAMA2, BGN, CD59B, AKAP6, ALOX5, CTSB, BIN1
CC	GO:0098552~side of membrane	60	2.65933e-06	S100A6, GFAP, GNA15, VTCN1, IL6ST, LHCGR, G6PDX, TLR4, DLK1, CXCL12, S1PR1, ROBO4, DLG4, MSN, CSK, SYK, ICAM1, ICOSL, PDPN, JUP, CCR5, CD59B, CD34, CCR2, VSIR, PDGFRA, H2-AA, CTSB, CAV2, RTN4RL1, ITGAM, CD74, ADA, CDH5, CD9, RGS11, FOLR2, FOLR1, MYZAP, HEG1, FCER1G, RTN4RL2, RASA4, BDH1, PTPRC, SELP, ANXA1, ITGA3, ANXA5, ABCG1, P2RY12, VWF, FCGR2B, RGS2, ITGA5, PKP4, H2-T23, TNK1, ENG, CD14
CC	GO:0031226~intrinsic component of plasma membrane	127	2.72318e-06	PLXNA4, GABRB3, IL6ST, TSPAN4, LHCGR, AQP5, CSPG4, TSPAN8, TLR4, TSPAN9, SLC26A11, IL17RB, AQP2, SLC7A7, S1PR3, CD47, DAB2, S1PR1, ICOSL, NCF1, PLXNB1, CDHR1, CDHR5, CNGA3, SSPN, SSTR3, THBD, CD59B, CD34, CCR2, ROR1, PDGFRA, PDGFRB, EDA, FXYD1, FGFR2, CAV2, SCN1A, CAV1, FGFR4, DRD4, EPHB3, NRN1, CD74, ITGAM, LAPTM5, FOLR2, FOLR1, FCER1G, EMB, PLXND1, OLFM2, OLFM1, ITGA3, CELSR1, GAS1, KCNK1, SLCO…
CC	GO:0030054~cell junction	125	5.84762e-06	DLC1, GABRB3, RUSC1, TSPAN4, CSPG4, PDLIM2, TSPAN9, DAB2, PRRT2, UNC5C, RAPGEF2, SCAMP5, EGFR, TMEM204, VANGL2, SSPN, JUP, TNS4, TNS2, CD59B, COLQ, SIPA1L1, VSIR, AKAP6, PDGFRB, PMP22, CAV2, SCN1A, CAV1, FGFR4, 4930486L24RIK, MME, ASAP3, NRN1, ADA, CDC42EP1, PPL, HEG1, EMB, OLFM2, OLFM1, GPR156, DIXDC1, MYO1E, ITGA3, CSRP1, MISP, KCNK1, NOTCH1, CORO1A, CASS4, SYNE2, SRPX2, ITGA5, PKP4, CHRNB4, PA…
CC	GO:0009897~external side of plasma membrane	42	1.52796e-05	RTN4RL1, VTCN1, IL6ST, LHCGR, TLR4, DLK1, CXCL12, CDH5, ADA, CD74, ITGAM, CD9, S1PR1, FOLR2, FOLR1, ROBO4, FCER1G, HEG1, RTN4RL2, PTPRC, ICAM1, SELP, ICOSL, PDPN, ANXA1, ITGA3, ANXA5, ABCG1, P2RY12, VWF, FCGR2B, CCR5, CD59B, CD34, ITGA5, VSIR, CCR2, PDGFRA, H2-AA, CTSB, ENG, CD14
CC	GO:0072562~blood microparticle	22	5.26722e-05	C3, F13A1, SERPINA3C, SERPING1, ANXA5, C1QC, ZBTB38, HBA-A1, AMBP, HBA-A2, C1RA, SERPINA3N, LGALS3BP, GSN, AGT, CFH, MSN, HBB-BT, CP, C1S1, ENG, ANGPTL4
CC	GO:0045177~apical part of cell	47	6.17916e-05	BTD, SLC9A4, IFITM3, ADGRF5, STX4A, AQP5, CSPG4, OXTR, DDR2, AQP2, ANXA6, CD9, DAB2, FOLR1, SORBS2, P2RY2, MSN, RAPGEF2, DPEP1, TCIRG1, EGFR, TRPM6, NLRP5, PDPN, VANGL2, ANXA1, CDHR5, INSC, SLCO2B1, KCNK1, PTPRO, SLC9A3R2, VASH1, IL6RA, CYBA, NOTCH1, CD34, PSEN2, OTOG, CD300LG, PDGFRB, USH1C, CTSB, LRP2, EDA, EMP2, DCXR
CC	GO:0098644~complex of collagen trimers	8	7.28821e-05	COL4A3, COL4A1, TNXB, COL3A1, COL1A2, COL1A1, DCN, COL4A5
CC	GO:0046658~anchored component of plasma membrane	12	8.08917e-05	GPC3, RTN4RL1, CD59B, FOLR2, FOLR1, RHBG, NTNG1, RTN4RL2, GAS1, CP, NRN1, CD14
CC	GO:0016324~apical plasma membrane	39	9.0241e-05	SLC9A4, STX4A, AQP5, CSPG4, OXTR, DDR2, AQP2, ANXA6, CD9, DAB2, FOLR1, SORBS2, P2RY2, MSN, RAPGEF2, DPEP1, TCIRG1, EGFR, TRPM6, PDPN, VANGL2, ANXA1, CDHR5, SLCO2B1, KCNK1, PTPRO, SLC9A3R2, IL6RA, CYBA, NOTCH1, CD34, OTOG, PSEN2, CD300LG, PDGFRB, CTSB, LRP2, EMP2, DCXR
CC	GO:0005887~integral component of plasma membrane	114	0.000112726	PLXNA4, GABRB3, IL6ST, TSPAN4, LHCGR, AQP5, CSPG4, TSPAN8, TLR4, TSPAN9, SLC26A11, IL17RB, AQP2, SLC7A7, S1PR3, CD47, DAB2, ICOSL, PLXNB1, NCF1, CDHR1, CDHR5, CNGA3, SSPN, SSTR3, THBD, CD34, CCR2, ROR1, PDGFRA, EDA, FXYD1, FGFR2, CAV2, SCN1A, CAV1, FGFR4, DRD4, EPHB3, NRN1, CD74, ITGAM, LAPTM5, FCER1G, EMB, PLXND1, OLFM2, OLFM1, ITGA3, CELSR1, KCNK1, SLCO2B1, ITGA9, SLC4A10, NOTCH1, GPR34, SLC7A2…
CC	GO:0045121~membrane raft	39	0.00016802	DLC1, FXYD1, CAV2, CAV1, RTN4RL1, ADCY5, TLR4, SERPINH1, EDNRA, STAT6, TNFRSF1B, PTGIS, S1PR1, MALL, FCER1G, RTN4RL2, CSK, EHD2, MYOF, AHNAK, EGFR, RAP2B, ICAM1, PTPRC, EFNB1, S100A10, NFAM1, BIRC3, MYADM, P2RY12, SMO, FCGR2B, CPE, AKAP6, CTSB, LRP2, EMP2, CD14, SMPD2
CC	GO:0098857~membrane microdomain	39	0.00016802	DLC1, FXYD1, CAV2, CAV1, RTN4RL1, ADCY5, TLR4, SERPINH1, EDNRA, STAT6, TNFRSF1B, PTGIS, S1PR1, MALL, FCER1G, RTN4RL2, CSK, EHD2, MYOF, AHNAK, EGFR, RAP2B, ICAM1, PTPRC, EFNB1, S100A10, NFAM1, BIRC3, MYADM, P2RY12, SMO, FCGR2B, CPE, AKAP6, CTSB, LRP2, EMP2, CD14, SMPD2
CC	GO:0031225~anchored component of membrane	22	0.000384098	LYPD1, ALPPL2, RTN4RL1, VTCN1, RHBG, CD109, NTNG1, GAS1, NRN1, MMP25, ART4, GPC3, LYNX1, SMPDL3B, CD59B, FOLR2, LY6E, FOLR1, RTN4RL2, CP, CD14, DPEP1
CC	GO:0005783~endoplasmic reticulum	126	0.000530826	EDN1, LHCGR, AQP5, ILDR2, SLC26A11, AQP2, PTGIS, PGRMC1, CREB3L2, CREB3L1, CES1D, CREB3L3, MX1, SLC8B1, EGFR, STC2, NCF1, PLD4, TMEM132A, MGP, LPCAT2, VASH1, CCDC3, BACE2, SLC37A2, AKAP6, PTGFRN, COL1A1, EXT1, EDA, WNT5A, SRI, XDH, CAV2, CAV1, FGFR4, ASS1, MRAP, IFITM3, UNC93B1, CERS4, LIN28A, SERPINH1, CD74, ACSBG1, P3H3, OLFM1, SCD1, YIPF6, OSBPL6, GUSB, RHBDF1, EPHX1, S100A10, HS1BP3, REEP3, C…
CC	GO:0043235~receptor complex	36	0.000566488	TM7SF2, PLXNA4, GABRB3, IL6ST, LEPR, LHCGR, IL4RA, TLR4, NRN1, CD74, ITGAM, DAB2, DLG4, LOXL4, PLXND1, OLFM2, RAMP1, OLFM1, SYK, EGFR, RAMP3, PLXNB1, ITGA3, KCNK1, IL6RA, ITGA9, DDR1, NOTCH1, ITGA5, NTRK2, ROR1, CHRNB4, LRP2, TRIP6, ENG, CD14
CC	GO:0048471~perinuclear region of cytoplasm	64	0.00109144	INSL3, S100A6, LTBP1, MRVI1, WWC1, TLR4, CNP, TNFSF12, DAB2, GSN, PTGES, RAB29, MSN, RAPGEF2, MX1, ROS1, APLN, MT3, EGFR, STC2, ESR1, MAGEE1, SERPINF1, VAMP8, CD34, CCR2, CX3CR1, PSEN2, AKAP6, LAMC2, CTSB, SEZ6, GBP2, MVP, CAV2, CAV1, RAB3B, CSF1, ENPP3, VIM, STX4A, CX3CL1, CTIF, APLP1, ANXA6, TNFRSF1B, SORBS2, FAT1, PTN, BCL3, NDRG2, LAMB1, EHD2, EHD3, FZD9, OSBPL6, ITGA3, GDPD5, CYBA, CYBB, PLA…
CC	GO:0005605~basal lamina	7	0.00149247	LAMA2, LAMB2, HSPG2, LAMC2, LAMB1, ENTPD2, COL4A5
CC	GO:0098589~membrane region	41	0.00187999	DLC1, FXYD1, CAV2, CAV1, RTN4RL1, ADCY5, TLR4, SERPINH1, EDNRA, STAT6, TNFRSF1B, DAB2, PTGIS, S1PR1, MALL, FCER1G, RTN4RL2, CSK, EHD2, MYOF, AHNAK, EGFR, RAP2B, PTPRC, ICAM1, EFNB1, S100A10, CDHR5, NFAM1, BIRC3, MYADM, P2RY12, SMO, FCGR2B, CPE, AKAP6, CTSB, LRP2, EMP2, CD14, SMPD2
CC	GO:0016323~basolateral plasma membrane	27	0.00190417	PALM, CAV1, SLC9A4, LEPR, STX4A, RHBG, AQP5, SLC7A7, AQP2, FOLR1, P2RY2, DLG4, MSN, EGFR, VANGL2, ANXA1, ITGA3, SLCO2B1, P2RY12, ITGA9, DDR1, SLC4A10, CD34, VAMP8, CD300LG, HEPH, HPGD
CC	GO:0031253~cell projection membrane	32	0.00198152	FGD2, DLC1, PALM, DIAPH1, CSPG4, WWC1, TMEM17, NRADD, TPM1, FOLR1, RASGRP2, MSN, ENTPD2, DPEP1, EHD3, FZD9, TRPM6, TESC, PDPN, CDHR1, ITGA3, CDHR5, WLS, CNGA3, KCNK1, SMO, SYNE2, SSTR3, ITGA5, MFSD10, LRP2, LCP1
CC	GO:0031527~filopodium membrane	6	0.00342026	FZD9, PALM, SYNE2, PDPN, ITGA3, MSN
CC	GO:0000323~lytic vacuole	44	0.00420896	RAB7B, GFAP, ASS1, 4930486L24RIK, IFITM3, LHCGR, TMEM63A, UNC93B1, SLC26A11, ADA, CD74, AQP2, ANXA6, CD68, GPC3, LAPTM5, P2RY2, IL1B, COL6A1, CALCRL, TRIP10, AHNAK, SRGN, TCIRG1, RAMP3, GUSB, ANXA1, CTSS, TMBIM1, NR4A3, SLC7A14, CAPN1, VAMP8, CD34, H2-EB1, SMPD1, PDGFRB, H2-AA, CTSC, CTSB, CP, LRP2, TM6SF1, CTSH
CC	GO:0005764~lysosome	44	0.00420896	RAB7B, GFAP, ASS1, 4930486L24RIK, IFITM3, LHCGR, TMEM63A, UNC93B1, SLC26A11, ADA, CD74, AQP2, ANXA6, CD68, GPC3, LAPTM5, P2RY2, IL1B, COL6A1, CALCRL, TRIP10, AHNAK, SRGN, TCIRG1, RAMP3, GUSB, ANXA1, CTSS, TMBIM1, NR4A3, SLC7A14, CAPN1, VAMP8, CD34, H2-EB1, SMPD1, PDGFRB, H2-AA, CTSC, CTSB, CP, LRP2, TM6SF1, CTSH
CC	GO:0016023~cytoplasmic, membrane-bounded vesicle	87	0.00463588	RUSC1, EDN1, CNP, AQP2, SLC1A5, DAB2, MALL, DYSF, RAB29, DLG4, IL1B, MSN, RAPGEF2, SV2C, SEC24D, SYK, SCAMP5, MT3, EGFR, PLD4, VANGL2, WLS, SSPN, SMO, BGN, CPE, ARFGEF3, SERPINF1, VAMP8, MFSD10, PDGFRB, CLIP2, COL1A1, CTSB, BIN1, CTSH, FGFR2, COPZ2, SRI, CAV2, PPFIA3, FGFR4, RAB7B, CAV1, RAB3B, IFITM3, STX4A, RHBG, UNC93B1, MME, PF4, TMEM35A, SFN, TRH, ADA, ACSBG1, PCSK2, ANXA6, FOLR1, CRISPLD2, …
CC	GO:0005901~caveola	14	0.00473581	FXYD1, DLC1, CAV2, CAV1, P2RY12, SMO, S1PR1, PTGIS, AKAP6, CTSB, EHD2, EMP2, MYOF, SMPD2
CC	GO:0018995~host	6	0.00699394	GBP7, IRGM2, TAP2, RAB29, TAP1, GBP2
CC	GO:0043657~host cell	6	0.00699394	GBP7, IRGM2, TAP2, RAB29, TAP1, GBP2
CC	GO:0098858~actin-based cell projection	23	0.00817948	FZD9, PALM, LYZ2, PDPN, ACTA2, AQP5, IQGAP2, OXTR, CDHR5, ITGA3, CNP, SLC9A3R2, DOCK4, SYNE2, GPM6A, FAT1, PDGFRA, USH1C, MSN, DCXR, LCP1, DPEP1, AOC3
CC	GO:0030315~T-tubule	10	0.00908456	EDNRA, SRI, SCN1A, DYSF, ESR1, AKAP6, MSN, BIN1, CACNA1S, AHNAK
CC	GO:0044853~plasma membrane raft	14	0.0108026	FXYD1, DLC1, CAV2, CAV1, P2RY12, SMO, S1PR1, PTGIS, AKAP6, CTSB, EHD2, EMP2, MYOF, SMPD2
MF	GO:0019838~growth factor binding	31	3.6841e-11	FGFR2, FGFR4, NRP1, ACVRL1, LTBP1, IL6ST, LTBP3, IGFBP7, LTBP4, IGFBP6, COL3A1, CD109, HTRA1, IL10RA, PTN, COL6A1, HTRA3, CRIM1, EGFR, TNXB, COL4A1, IL6RA, SRPX2, NTRK2, PDGFRA, COL1A2, PDGFRB, COL1A1, ENG, IGFBP3, IGFBP4
MF	GO:0005509~calcium ion binding	79	1.62798e-09	EFCC1, S100A6, LTBP1, MASP1, LTBP3, LTBP4, FAM20C, FSTL1, DLK1, MMP25, CDH22, C1RA, CDH20, DYSF, GSN, SLC24A2, MATN2, F12, SPARCL1, PCDHB3, CDHR1, PCDHB4, PCDHB1, MGP, PADI2, CDHR5, LPCAT2, PADI1, SLIT3, THBD, C2CD4C, MCC, FKBP10, DOC2B, AOC1, LCP1, AOC3, SRI, REPS2, NKD1, CD248, PCDHGC3, EDEM1, CDH5, ANXA6, PRRG3, FAT3, FAT1, FAT2, RASGRP2, TGM2, MAN1A, HEG1, EHD2, THBS2, EHD3, SELP, TESC, BMP1,…
MF	GO:0005539~glycosaminoglycan binding	35	2.15008e-09	FGFR2, FMOD, FGFR4, NRP1, ADAMTS15, FSTL1, PF4, DCN, PCOLCE, ABI3BP, ITGAM, HMMR, APLP1, OGN, RSPO1, CRISPLD2, CFH, PTN, THBS2, SELP, PTPRC, TNXB, CCDC80, ECM2, SLIT3, BGN, LAYN, CLEC3B, STAB1, LIPG, LAMC2, AOC1, CHRD, ENG, ADAMTS5
MF	GO:0005518~collagen binding	19	3.30927e-09	TNXB, SPARCL1, MAP1A, CSPG4, ITGA3, CTSS, DCN, ECM2, DDR2, SERPINH1, PCOLCE, ABI3BP, VWF, ITGA9, DDR1, C1QTNF1, TGFBI, CTSB, SRGN
MF	GO:0008201~heparin binding	29	1.24767e-08	FGFR2, FMOD, FGFR4, NRP1, ADAMTS15, FSTL1, PF4, PCOLCE, ABI3BP, ITGAM, APLP1, OGN, RSPO1, CRISPLD2, CFH, PTN, THBS2, SELP, PTPRC, TNXB, CCDC80, ECM2, SLIT3, CLEC3B, LIPG, LAMC2, CHRD, AOC1, ADAMTS5
MF	GO:1901681~sulfur compound binding	37	2.77187e-08	FGFR2, FMOD, FGFR4, NRP1, PTGES2, FST, ADAMTS15, FSTL1, PF4, LTC4S, PCOLCE, ABI3BP, ITGAM, ACBD4, APLP1, OGN, GPC3, RSPO1, PTGES, CRISPLD2, CFH, PTN, THBS2, PTPRC, SELP, TNXB, ACADS, CCDC80, ECM2, SLIT3, CLEC3B, CD34, LIPG, LAMC2, AOC1, CHRD, ADAMTS5
MF	GO:0050840~extracellular matrix binding	16	1.69169e-07	SPARCL1, OLFML2B, CD248, ELN, ADAMTS15, NTN4, ITGA3, BCAM, CTSS, DCN, ECM1, ITGA9, BGN, TGFBI, ADAMTS5, PLEKHA2
MF	GO:0005102~receptor binding	133	2.76926e-07	FGF18, LYPD1, RARRES2, GNA15, IL6ST, VTCN1, PGF, TSPAN4, EDN1, TSPAN8, TNFSF12, CXCL12, S1PR3, PECR, OGN, DAB2, S1PR1, TGFBI, IL1B, RAPGEF2, SYK, EDARADD, EGFR, ICOSL, STC2, EFNB1, TNS2, SSTR3, CPE, SIPA1L1, PDGFRA, PDGFRB, EDA, EMP2, WNT5A, PALM, CAV2, CAV1, MRAP, UNC93B1, CX3CL1, TRH, CD74, TIMP1, TCF21, CDC42EP2, LAMB2, P2RY2, LAMB1, TYROBP, BMP1, GUSB, EFEMP1, ITGA3, NR4A3, SECTM1A, ECM1, LGA…
MF	GO:0005178~integrin binding	21	4.96888e-07	EGFR, COL4A3, ICAM1, GFAP, TSPAN4, COL3A1, IGF1, TSPAN8, ITGA3, CX3CL1, PLPP3, VWF, CD9, S1PR3, DAB2, LAMB2, ITGA5, TGFBI, LAMB1, EMP2, SYK
MF	GO:0042802~identical protein binding	109	8.05689e-06	RBPMS2, S100A6, THRA, MASP1, THRB, PGF, LHCGR, SPR, CREB3L3, SLC8B1, TWIST1, EGFR, PDXK, STC2, OLFML2B, PTPRO, RENBP, HSPB8, CCR2, COL1A2, PDGFRA, COL1A1, BIN1, EXT1, LRRK1, PRPS1, FGFR2, XDH, CAV2, CAV1, ASS1, SNX8, DRD4, PFKFB1, NRN1, AU021092, ENTPD2, CSF1R, ANGPTL4, TYROBP, MDFI, TESC, S100A16, YIPF6, MAOB, S100A10, NR4A3, FOXP1, ABCG1, LCN2, CORO1A, SRPX2, NTRK2, MZF1, CD200, GRB7, ENG, PON3…
MF	GO:0097367~carbohydrate derivative binding	171	1.22771e-05	GNA15, ADCY7, F13A1, ADCY5, FST, FAM20C, FSTL1, TLR4, ACSS3, PRKX, KIF13A, OGN, RAB29, STARD9, MAP3K9, OASL1, COQ8A, CFH, RAPGEF2, MX1, ROS1, MAP2K6, NLRP4E, SYK, NWD1, EGFR, GBP7, PDXK, MYH3, MYLK4, FIBCD1, CNGA3, RENBP, NME3, CCR5, PDE5A, PDGFRA, ROR1, PDGFRB, LAMC2, SMARCA1, LRRK1, GBP2, ADAMTS5, PRPS1, DNAH11, FGFR2, RAB7B, FGFR4, ASS1, PFKFB1, EPHB3, ADA, ABI3BP, ITGAM, ACSBG1, P2RY2, DYRK4,…
MF	GO:0048407~platelet-derived growth factor binding	7	1.8827e-05	COL4A1, COL3A1, COL1A2, PDGFRA, PDGFRB, COL6A1, COL1A1
MF	GO:0019955~cytokine binding	18	1.94528e-05	LTBP1, ACVRL1, LTBP3, IL6ST, LTBP4, CD109, FZD4, CD74, IL6RA, NBL1, CCR6, CCR5, IL20RA, IL10RA, CCR2, CX3CR1, ENG, CSF1R
MF	GO:0043167~ion binding	291	2.13931e-05	EFCC1, S100A6, ALPPL2, LTBP1, MASP1, ADCY7, LTBP3, ADCY5, LTBP4, FAM20C, ZFP334, PDLIM4, PDLIM3, RORC, PDLIM2, FSTL1, RNF214, USP51, RNF213, ZFP87, CDH22, C1RA, CDH20, ZFP473, RAPGEF2, DDAH2, GPT2, GGTA1, MATN2, F12, NUDT17, ZFP324, NCF1, CDHR1, ZFP467, CDHR5, LPCAT2, ADAMTS9, NME3, CD34, BHMT, EXT1, DOC2B, ADAMTS2, ADAMTS5, ZFP358, SCN1A, ENPP3, ACP7, MME, ASAP3, ADA, ZFP618, P3H3, IDH2, RECQL4,…
MF	GO:0042803~protein homodimerization activity	73	2.21839e-05	RBPMS2, IMPA2, S100A6, THRA, MASP1, THRB, PGF, LHCGR, G6PDX, TRIM12C, ZBTB38, PLEKHB1, SPR, CREB3L3, SLC8B1, NR2F2, TWIST1, IRAK2, PDXK, STC2, OLFML2B, PTPRO, AMBP, RENBP, GRM6, CCR2, PDGFRA, TXNRD2, EXT1, MAP3K13, AOC1, PRPS1, AOC3, FGFR2, XDH, CAV2, CSF1, NRN1, TPM1, ANXA6, AU021092, ADH1, TAP2, ALDH1A3, ALOX5AP, TAP1, CSF1R, MAF, FZD9, TESC, S100A16, CEBPB, MAOB, FZD1, ANXA1, S100A10, TBX1, NR…
MF	GO:0098772~molecular function regulator	102	3.32726e-05	DLC1, LYPD1, RGL3, RASGEF1C, RAPGEF2, EGFR, NCF1, PSD4, SERPING1, PKIA, RENBP, LYNX1, SERPINF1, ARFGEF3, VAMP8, SIPA1L1, TNFAIP8, CSTB, WFDC1, EDA, FXYD1, FGD2, CAV1, AFAP1L2, TIMP4, ASAP3, SERPINH1, ADAP1, TIMP1, CDC42EP2, CDC42EP1, GMIP, FGD3, ANGPTL4, ARHGDIB, CDC42EP5, TESC, TBC1D2B, DOCK5, LGALS9, DOCK4, NOTCH1, RGS2, SERPINA3C, LTC4S, ARHGAP15, MMP25, GPC3, SLN, ITIH5, ITIH3, DPEP1, PPP1R14…
MF	GO:0004714~transmembrane receptor protein tyrosine kinase activity	15	3.69146e-05	EGFR, FGFR2, FGFR4, NRP1, EFEMP1, EPHB3, DDR2, DDR1, NTRK2, PDGFRA, ROR1, PDGFRB, ROS1, NRG2, CSF1R
MF	GO:0046872~metal ion binding	275	5.51148e-05	EFCC1, S100A6, ALPPL2, LTBP1, MASP1, ADCY7, LTBP3, ADCY5, LTBP4, FAM20C, ZFP334, PDLIM4, PDLIM3, RORC, PDLIM2, FSTL1, RNF214, USP51, RNF213, ZFP87, CDH22, C1RA, CDH20, ZFP473, GGTA1, MATN2, F12, NUDT17, ZFP324, CDHR1, ZFP467, CDHR5, LPCAT2, ADAMTS9, NME3, BHMT, EXT1, DOC2B, ADAMTS2, ADAMTS5, ZFP358, SCN1A, ENPP3, ACP7, MME, ASAP3, ADA, ZFP618, P3H3, IDH2, RECQL4, SCD1, ASXL3, BMP1, S100A16, IKZF1…
MF	GO:0030234~enzyme regulator activity	80	6.06564e-05	DLC1, SERPINA3C, LTC4S, ARHGAP15, MMP25, GPC3, SLN, ITIH5, ITIH3, RAPGEF2, PPP1R14A, DPEP1, MT3, EGFR, SH3PXD2A, NCF1, GM14137, SERPING1, ARHGEF15, ARHGAP24, PKIA, TBCK, AMBP, ARHGAP31, SERPINA3N, RENBP, BGN, SERPINF1, SIPA1L1, TNFAIP8, CSTB, WFDC1, RIN1, CTSC, CTSH, WFIKKN2, CAV1, RTN4RL1, C3, GPSM3, STX4A, CD109, SERPINB1A, TIMP4, AFAP1L2, ASAP3, DCN, SERPINH1, PCOLCE, TRIB2, TIMP1, ADAP1, CDC4…
MF	GO:0032403~protein complex binding	78	7.86167e-05	GFAP, GNA15, ALDH1L1, ACVRL1, THRA, GABRB3, TSPAN4, FST, CSPG4, IQGAP2, TSPAN8, DDR2, S1PR3, DAB2, TGFBI, DLG4, SYK, EGFR, ICAM1, SPARCL1, MYH3, ESR1, CTSS, AMBP, DDR1, DOK4, SIPA1L1, BHMT, CD300LG, PDGFRA, USH1C, CTSB, SMARCA1, BIN1, EMP2, CTSH, AOC1, LCP1, COL3A1, VIM, FCGRT, DCN, CX3CL1, SERPINH1, TPM1, PCOLCE, PLPP3, CD74, ABI3BP, PCSK2, ANXA6, CD9, LAMB2, C1QTNF1, FCER1G, LAMB1, SRGN, COL4A3…
MF	GO:0019199~transmembrane receptor protein kinase activity	16	8.2474e-05	FGFR2, EGFR, FGFR4, ACVRL1, NRP1, EFEMP1, EPHB3, DDR2, DDR1, NTRK2, ROR1, PDGFRA, PDGFRB, ROS1, NRG2, CSF1R
MF	GO:0043169~cation binding	276	8.4338e-05	EFCC1, S100A6, ALPPL2, LTBP1, MASP1, ADCY7, LTBP3, ADCY5, LTBP4, FAM20C, ZFP334, PDLIM4, PDLIM3, RORC, PDLIM2, FSTL1, RNF214, USP51, RNF213, ZFP87, CDH22, C1RA, CDH20, ZFP473, GGTA1, MATN2, F12, NUDT17, ZFP324, CDHR1, ZFP467, CDHR5, LPCAT2, ADAMTS9, NME3, BHMT, EXT1, DOC2B, ADAMTS2, ADAMTS5, ZFP358, SCN1A, ENPP3, ACP7, MME, ASAP3, ADA, ZFP618, P3H3, IDH2, RECQL4, SCD1, ASXL3, BMP1, S100A16, IKZF1…
MF	GO:0004896~cytokine receptor activity	16	0.000122211	IL6ST, CSF2RB2, LEPR, IL4RA, CD74, IL6RA, IL17RB, CCRL2, CCR6, CCR5, GM13305, IL20RA, IL10RA, CCR2, CX3CR1, IL13RA1
MF	GO:0061134~peptidase regulator activity	30	0.000137229	WFIKKN2, CAV1, C3, CD109, SERPINB1A, SERPINA3C, TIMP4, SERPINH1, PCOLCE, MMP25, TIMP1, GPC3, AGT, COL6A3, ITIH5, ITIH3, DPEP1, CRIM1, MT3, SERPING1, BIRC3, AMBP, SERPINA3N, RENBP, SERPINF1, TNFAIP8, CSTB, WFDC1, CTSC, CTSH
MF	GO:0046983~protein dimerization activity	98	0.000157445	RBPMS2, S100A6, THRA, MASP1, THRB, PGF, IL6ST, ADCY5, LHCGR, SPR, CREB3L3, SLC8B1, TWIST1, EGFR, PDXK, STC2, OLFML2B, PTPRO, RENBP, CCR2, PDGFRA, BIN1, EXT1, PRPS1, FGFR2, XDH, SRI, CAV2, CAV1, NRN1, ITGAM, TCF21, AU021092, CSF1R, TCF23, TESC, S100A16, IKZF1, MAOB, S100A10, ITGA3, NR4A3, CELSR1, FOXP1, ABCG1, LCN2, NOTCH1, CORO1A, NTRK2, MZF1, CHRNB4, ENG, CD200, PON3, BMP6, IMPA2, G6PDX, LTC4S, …
MF	GO:0004713~protein tyrosine kinase activity	21	0.000175473	FGFR2, EGFR, FGFR4, NRP1, EFEMP1, PKDCC, EPHB3, DDR2, EDNRA, DDR1, NTRK2, PDGFRA, ROR1, PDGFRB, TNK1, CSK, ROS1, NRG2, MAP2K6, CSF1R, SYK
MF	GO:0001664~G-protein coupled receptor binding	31	0.000198198	WNT5A, INSL3, CAV2, PALM, GNA15, C3, MRAP, EDN1, PF4, CX3CL1, CXCL12, APLP1, CCRL2, S1PR1, RSPO1, AGT, P2RY2, DLG4, RAPGEF2, APLN, RAMP1, NES, ESR1, FZD1, WLS, FZD7, GRM5, CXCL14, AVPR1A, WNT9A, ARAP1
MF	GO:0008047~enzyme activator activity	42	0.000238429	DLC1, CAV1, STX4A, AFAP1L2, LTC4S, ASAP3, ARHGAP15, PCOLCE, MMP25, ADAP1, RGS11, CDC42EP2, CDC42EP1, GMIP, ALOX5AP, ARHGAP42, RAPGEF2, RASA4, CDC42EP5, ARHGDIB, MT3, TBC1D2B, SH3PXD2A, NCF1, GM14137, IGF1, IGF2, ARHGEF15, ARHGAP24, TBCK, LGALS9, DOCK4, ARHGAP31, RGS2, SYDE1, SIPA1L1, RIN1, CTSC, IGFBP3, ARAP2, CTSH, ARAP1
MF	GO:0042562~hormone binding	14	0.000304291	EGFR, TSPO, THRA, THRB, LEPR, LHCGR, ESR1, OXTR, ANXA5, ALDH1A3, HK3, AVPR1A, LRP2, CTSH
MF	GO:0008289~lipid binding	59	0.00036041	DLC1, STAR, IQGAP2, RORC, TLR4, LTC4S, DAB2, S1PR1, DYSF, PGRMC1, STARD9, ACOT11, SULT1E1, NR2F2, DPEP1, SH3PXD2A, CYP11A1, NCF1, ESR1, PSD4, C2CD4C, DOC2B, FGD2, RBP1, C3, HSD3B4, SNX8, CYTH4, ADAP1, AMER3, ANXA6, ALOX5AP, CYP26B1, BPIFA6, LAMB1, TRIP10, BDH1, MYOF, PHLDA3, EHD3, PLTP, SELP, ESRRB, MYO1E, OSBPL6, ANXA1, IGF1, HS1BP3, ANXA5, CADPS, PLA2G4A, FABP3, ID3, GRB7, ARAP2, ARAP1, PLEKHA2…
MF	GO:0016641~oxidoreductase activity, acting on the CH-NH2 group of donors, oxygen as acceptor	7	0.000540168	MAOA, MAOB, PNPO, LOXL4, LOXL2, AOC1, AOC3
MF	GO:0004866~endopeptidase inhibitor activity	24	0.00080215	WFIKKN2, C3, CD109, SERPINB1A, SERPINA3C, TIMP4, SERPING1, BIRC3, SERPINH1, TIMP1, AMBP, RENBP, SERPINA3N, SERPINF1, AGT, TNFAIP8, COL6A3, CSTB, ITIH5, WFDC1, ITIH3, DPEP1, CRIM1, MT3
MF	GO:0016616~oxidoreductase activity, acting on the CH-OH group of donors, NAD or NADP as acceptor	18	0.000836805	HSD17B11, HSD3B6, HSD3B7, HSD3B4, G6PDX, LDHD, UGDH, AKR1C14, CBR2, H6PD, ADH1, IDH2, BDH2, SPR, IMPDH1, BDH1, HPGD, DCXR
MF	GO:0030414~peptidase inhibitor activity	25	0.000879887	WFIKKN2, C3, CD109, SERPINB1A, TIMP4, SERPINA3C, SERPINH1, TIMP1, GPC3, AGT, COL6A3, ITIH5, ITIH3, DPEP1, CRIM1, MT3, SERPING1, BIRC3, AMBP, SERPINA3N, RENBP, SERPINF1, TNFAIP8, CSTB, WFDC1
MF	GO:0017147~Wnt-protein binding	8	0.000989805	FZD9, SMO, FZD1, ROR1, WLS, FZD4, PTPRO, FZD7
MF	GO:0005096~GTPase activator activity	26	0.00121532	DLC1, ASAP3, ARHGAP15, ADAP1, CDC42EP2, RGS11, CDC42EP1, GMIP, ARHGAP42, RAPGEF2, RASA4, ARHGDIB, CDC42EP5, TBC1D2B, GM14137, ARHGEF15, ARHGAP24, TBCK, DOCK4, ARHGAP31, RGS2, SYDE1, SIPA1L1, RIN1, ARAP2, ARAP1
MF	GO:0061135~endopeptidase regulator activity	24	0.00144395	WFIKKN2, C3, CD109, SERPINB1A, SERPINA3C, TIMP4, SERPING1, BIRC3, SERPINH1, TIMP1, AMBP, RENBP, SERPINA3N, SERPINF1, AGT, TNFAIP8, COL6A3, CSTB, ITIH5, WFDC1, ITIH3, DPEP1, CRIM1, MT3
MF	GO:0038085~vascular endothelial growth factor binding	4	0.00152222	NRP1, PDGFRA, PDGFRB, PTN
MF	GO:0016638~oxidoreductase activity, acting on the CH-NH2 group of donors	7	0.00155329	MAOA, MAOB, PNPO, LOXL4, LOXL2, AOC1, AOC3
MF	GO:0016614~oxidoreductase activity, acting on CH-OH group of donors	19	0.00161271	HSD17B11, XDH, HSD3B6, HSD3B7, HSD3B4, G6PDX, LDHD, UGDH, AKR1C14, CBR2, H6PD, ADH1, IDH2, BDH2, SPR, IMPDH1, BDH1, HPGD, DCXR
MF	GO:0030695~GTPase regulator activity	27	0.0016292	DLC1, GPSM3, ASAP3, ARHGAP15, ADAP1, RGS11, CDC42EP2, CDC42EP1, GMIP, ARHGAP42, RAPGEF2, RASA4, ARHGDIB, CDC42EP5, TBC1D2B, GM14137, ARHGEF15, ARHGAP24, TBCK, DOCK4, ARHGAP31, RGS2, SYDE1, SIPA1L1, RIN1, ARAP2, ARAP1
MF	GO:0043394~proteoglycan binding	8	0.00179889	PTPRC, GPC3, FST, CFH, PTN, CTSB, CTSS, ITGAM
MF	GO:0016301~kinase activity	68	0.00192611	NRP1, ACVRL1, FAM20C, DDR2, PRKX, CKB, PAK6, EDNRA, OSR1, MAP3K9, COQ8A, DLG4, CSK, ROS1, NRG2, MAP2K6, SYK, IRAK2, EGFR, TRPM6, PDXK, SGK2, PFKL, MYLK4, PKDCC, TBCK, DAPK1, DDR1, PRKD2, GM6902, MAST1, NME3, ROR1, PDGFRA, AKAP6, PDGFRB, KCNH8, NRK, LRRK1, KCNH3, MAP3K13, KCNH4, PRPS1, FGFR2, PHKA2, FGFR4, PFKFB1, SHPK, EPHB3, TRIB2, N4BP2, STK32B, HK3, DYRK4, STK38L, PAPSS2, CSF1R, TYROBP, ALPK1,…
MF	GO:0001948~glycoprotein binding	16	0.00221172	EGFR, PTPRC, SELP, GFAP, FST, VIM, ITGA3, CTSS, EDEM1, ITGAM, VWF, GPC3, CCR5, CFH, PTN, CTSB
MF	GO:0050431~transforming growth factor beta binding	6	0.00233167	ACVRL1, LTBP1, LTBP3, LTBP4, CD109, ENG
MF	GO:0019865~immunoglobulin binding	6	0.00233167	AMBP, VWF, FCGR2B, CD300LG, FCER1G, FCGRT
MF	GO:0003779~actin binding	36	0.00236051	CNN3, DIAPH1, CALD1, RUSC1, IQGAP2, PAWR, TPM1, TPM4, AQP2, GSN, AVIL, CNN2, MSN, CNN1, LMOD1, STK38L, EGFR, DIXDC1, HCLS1, MYO1E, MYH3, MAP1A, MISP, COTL1, LSP1, TNS4, CORO1A, EPB41L1, SYNE2, XIRP1, CCR5, SIPA1L1, CAPG, USH1C, BIN1, LCP1
MF	GO:0016773~phosphotransferase activity, alcohol group as acceptor	60	0.00276173	ACVRL1, NRP1, FAM20C, DDR2, PRKX, PAK6, EDNRA, OSR1, MAP3K9, CSK, NRG2, ROS1, MAP2K6, SYK, IRAK2, EGFR, TRPM6, PDXK, SGK2, PFKL, MYLK4, PKDCC, TBCK, DAPK1, DDR1, PRKD2, GM6902, MAST1, ROR1, PDGFRA, PDGFRB, NRK, KCNH8, KCNH3, LRRK1, MAP3K13, KCNH4, FGFR2, PHKA2, FGFR4, PFKFB1, SHPK, EPHB3, TRIB2, N4BP2, STK32B, HK3, DYRK4, STK38L, PAPSS2, CSF1R, ALPK1, ALPK2, SPHK1, TAOK3, EFEMP1, GCK, NTRK2, TNK1…
MF	GO:0070324~thyroid hormone binding	4	0.00292002	THRA, THRB, ALDH1A3, CTSH
MF	GO:0050839~cell adhesion molecule binding	40	0.0030543	GFAP, CNN3, TSPAN4, COL3A1, TSPAN8, CX3CL1, SFN, GPRC5A, PLPP3, PAK6, CD9, S1PR3, DAB2, CDC42EP1, LAMB2, PPL, TGFBI, CNN2, MSN, FAM129B, LAMB1, AHNAK, SYK, EGFR, ICAM1, COL4A3, ANXA1, IGF1, ITGA3, CDHR5, SLC9A3R2, JUP, VWF, EPB41L1, CPE, ITGA5, CAPG, CD200, EMP2, PHLDB2
