# Supplementary material for: Linking Phospho-Gonadotropin Regulated Testicular RNA Helicase (GRTH/DDX25) to Histone Ubiquitination and Acetylation Essential for Spermatid Development During Spermiogenesis
Source: Front Cell Dev Biol. 2020 May 15;8:310. doi: 10.3389/fcell.2020.00310 (PMC7242631; doi:10.3389/fcell.2020.00310)
Supplement: Supplementary file 7 [file Table_7.XLS]

## Sheet: KEGG_down_membership
List of down-regulated DEGs enriched in KEGG pathway analysis
KEGG ID	Description	GeneRatio	BgRatio	pvalue	p.adjust	Genes	Count
mmu04141	Protein processing in endoplasmic reticulum	27/130	164/8732	3.27e-21	5.01e-19	Hspa1l/Bag1/Ube2j1/Yod1/Sec23a/Ubqln3/Ufd1/Atxn3/Map2k7/Rad23b/Fbxo2/Ngly1/Sel1l2/Hspa4l/Tusc3/Ubxn6/Sec61a1/Ube2g2/Hspa8/Eif2s1/Eif2ak2/Ube2d2b/Dad1/Sil1/Tram1/Hsp90b1/Hsph1	27
mmu04120	Ubiquitin mediated proteolysis	19/130	138/8732	1.17e-13	8.95e-12	Ube2k/Skp2/Wwp2/Ube2j1/Ube2n/Cdc34/Fbxo2/Ube2w/Cul3/Anapc10/Ube2g2/Herc4/Ube2r2/Ube2f/Ube2q2/Ube2d2b/Cul5	17
mmu03013	RNA transport	17/130	181/8732	1.2e-09	6.14e-08	Rangap1/Fxr1/Eif1ax/Eif4e/Nup35/Nup98/Ncbp2/Nup160/Gemin6/Eif3j2/Thoc7/Thoc1/Eif5/Eif4a2/Eif2s1/Nup153	16
mmu00010	Glycolysis / Gluconeogenesis	11/130	66/8732	2.79e-09	1.07e-07	Gpi1/Hk1/Pck1/Pgk2/Eno1b/Pkm/G6pc3/Eno1/Tpi1/Aldoart1/Bpgm	11
mmu03015	mRNA surveillance pathway	11/130	95/8732	1.41e-07	4.3e-06	Ppp2r2b/Ppp2r5a/Etf1/Ncbp2/Hbs1l/Msi2/Papolb/Pcf11/Ppp2r5d/Ppp2r3c/Pabpn1	11
mmu03018	RNA degradation	10/130	82/8732	3.26e-07	8.31e-06	Eno1b/Lsm2/Btg1/C1d/Eno1/Dis3/Dcp1a/Exosc9/Exosc3/Xrn2	10
mmu00564	Glycerophospholipid metabolism	10/130	98/8732	1.75e-06	3.81e-05	Agpat2/Chpt1/Lpin1/Gpd2/Lypla1/Lpcat2b/Dgkh/Crls1/Agpat3/Dgka	10
mmu01200	Carbon metabolism	8/130	120/8732	0.000405	0.00773728	Gpi1/Hk1/Pgk2/Eno1b/Pkm/Eno1/Tpi1/Aldoart1	8
mmu01230	Biosynthesis of amino acids	6/130	77/8732	0.000969	0.0164697	Pgk2/Eno1b/Pkm/Eno1/Tpi1/Aldoart1	6
mmu04066	HIF-1 signaling pathway	7/130	112/8732	0.00136761	0.0209245	Hk1/Pgk2/Eno1b/Eif4e/Eno1/Aldoart1/Vhl	7
mmu00561	Glycerolipid metabolism	5/130	61/8732	0.00206732	0.0287545	Agpat2/Lpin1/Dgkh/Agpat3/Dgka	5
List of up-regulated DEGs enriched in KEGG pathway analysis
KEGG ID	Description	GeneRatio	BgRatio	Pvalue	P.adjust	Genes	Count
mmu04512	ECM-receptor interaction	24/246	88/8732	9.72421e-18	2.65471e-15	Frem2/Lamc3/Thbs2/Col1a2/Itga5/Itga9/Col6a1/Vwf/Col4a1/Col1a1/Col9a3/Col6a2/Lamc2/Lamb1/Col6a3/Lamb2/Sv2c/Col4a5/Cd47/Lama2/Itga3/Hmmr/Col4a3/Hspg2	24
mmu04510	Focal adhesion	28/246	199/8732	1.28171e-12	1.74954e-10	Ccnd2/Lamc3/Thbs2/Igf1/Col1a2/Itga5/Pdgfrb/Itga9/Pdgfra/Col6a1/Cav1/Vwf/Pak6/Col4a1/Col1a1/Col9a3/Col6a2/Lamc2/Lamb1/Col6a3/Lamb2/Col4a5/Lama2/Itga3/Diaph1/Pgf/Col4a3/Mylk4	28
mmu04151	PI3K-Akt signaling pathway	37/246	355/8732	3.11349e-12	2.83328e-10	Fgf18/Creb3l3/Ccnd2/Syk/Lamc3/Thbs2/Igf1/Col1a2/Itga5/Pdgfrb/Itga9/Pdgfra/Col6a1/Vwf/Ntrk2/Col4a1/Col1a1/Col9a3/Col6a2/Lamc2/Lamb1/Col6a3/Fgfr4/Lamb2/Csf1r/Col4a5/Lama2/Itga3/Sgk2/Pgf/Pck2/Fgfr2/Col4a3/Il4ra/Igf2/Creb3l2/Casp9	37
mmu05165	Human papillomavirus infection	30/246	361/8732	8.63962e-08	5.89654e-06	Creb3l3/Ccnd2/Lamc3/Fzd9/Thbs2/Col1a2/Itga5/Pdgfrb/Itga9/H2-T22/Col6a1/Vwf/Fzd4/Col4a1/Col1a1/Col9a3/Col6a2/Lamc2/Lamb1/Col6a3/Lamb2/Oasl1/Col4a5/Lama2/Itga3/Pard6g/H2-T23/Col4a3/Fzd7/Creb3l2	30
mmu04974	Protein digestion and absorption	14/246	94/8732	3.20872e-07	1.75196e-05	Col3a1/Col1a2/Col6a1/Col4a1/Eln/Col1a1/Col9a3/Col6a2/Col6a3/Slc1a5/Col4a5/Mme/Slc7a7/Col4a3	14
mmu05414	Dilated cardiomyopathy (DCM)	12/246	94/8732	1.17693e-05	0.000535502	Igf1/Itga5/Itga9/Adcy7/Des/Cacna1s/Adcy5/Tpm4/Lama2/Agt/Itga3/Tpm1	12
mmu01200	Carbon metabolism	13/246	120/8732	3.08179e-05	0.0012019	Hk3/Gck/Gpt2/Mmut/H6pd/Aldoc/Pdha1/G6pdx/Prps1/Acads/Idh2/Pfkl/Echs1	13
mmu00600	Sphingolipid metabolism	8/246	48/8732	5.03749e-05	0.00171904	Plpp2/Plpp3/Acer2/Sphk1/Smpd2/Cers4/Smpd1/Asah2	8
mmu04926	Relaxin signaling pathway	13/246	129/8732	6.61602e-05	0.00200686	Creb3l3/Col3a1/Col1a2/Adcy7/Mmp2/Col4a1/Col1a1/Insl3/Acta2/Adcy5/Col4a5/Col4a3/Creb3l2	13
mmu05230	Central carbon metabolism in cancer	9/246	67/8732	9.91678e-05	0.00270728	Pdgfrb/Pdgfra/Hk3/Gck/Slc1a5/Fgfr2/Pdha1/G6pdx/Pfkl	9
mmu00230	Purine metabolism	13/246	136/8732	0.000114151	0.00283303	Enpp3/Gucy1a1/Ada/Adcy7/Entpd2/Xdh/Adcy5/Impdh1/Nme3/Papss2/Prps1/Pde5a/Pnp2	13
mmu05146	Amoebiasis	11/246	107/8732	0.000202019	0.0044906	Col3a1/Lamc3/Col1a2/Col4a1/Col1a1/Lamc2/Lamb1/Lamb2/Col4a5/Lama2/Col4a3	11
mmu05410	Hypertrophic cardiomyopathy (HCM)	10/246	91/8732	0.00022721	0.0044906	Igf1/Itga5/Itga9/Des/Cacna1s/Tpm4/Lama2/Agt/Itga3/Tpm1	10
mmu00030	Pentose phosphate pathway	6/246	32/8732	0.000230287	0.0044906	H6pd/Aldoc/G6pdx/Prps1/Pfkl/Dera	6
mmu05222	Small cell lung cancer	10/246	92/8732	0.000248721	0.00452672	Lamc3/Col4a1/Lamc2/Lamb1/Lamb2/Col4a5/Lama2/Itga3/Col4a3/Casp9	10
mmu00010	Glycolysis / Gluconeogenesis	8/246	66/8732	0.0004955	0.00845447	Hk3/Aldh1a3/Gck/Aldoc/Pck2/Pdha1/Adh1/Pfkl	8
mmu04933	AGE-RAGE signaling pathway in diabetic complications	10/246	101/8732	0.000531141	0.0085295	Col3a1/Col1a2/Thbd/Mmp2/Col4a1/Col1a1/Col4a5/Agt/Diaph1/Col4a3	10
mmu04611	Platelet activation	11/246	125/8732	0.000774855	0.011752	Col3a1/Gucy1a1/Syk/Col1a2/Vwf/Adcy7/Col1a1/Adcy5/Pla2g4a/Rasgrp2/Mylk4	11
mmu00650	Butanoate metabolism	5/246	27/8732	0.000827649	0.011892	Bdh2/Bdh1/Hmgcs2/Acads/Echs1	5
mmu04072	Phospholipase D signaling pathway	12/246	148/8732	0.000938813	0.0128148	Plpp2/Grm6/Syk/Pdgfrb/Pdgfra/Avpr1a/Adcy7/Plpp3/Sphk1/Adcy5/Pla2g4a/Agt	12
mmu01212	Fatty acid metabolism	7/246	61/8732	0.00154208	0.0200471	Acaa2/Acsbg1/Scd1/Acads/Fads1/Echs1/Fads2	7
mmu04015	Rap1 signaling pathway	14/246	214/8732	0.00287364	0.0331073	Fgf18/Igf1/Pdgfrb/Pdgfra/Adcy7/Fgfr4/Csf1r/Adcy5/Id1/Rasgrp2/Pard6g/Pgf/Fgfr2/Sipa1l1	14
mmu03320	PPAR signaling pathway	8/246	87/8732	0.00303836	0.0331073	Gk/Fabp3/Cyp27a1/Hmgcs2/Pck2/Acsbg1/Scd1/Fads2	8
mmu00072	Synthesis and degradation of ketone bodies	3/246	8732-11-01	0.00308194	0.0331073	Bdh2/Bdh1/Hmgcs2	3
mmu00920	Sulfur metabolism	3/246	8732-11-01	0.00308194	0.0331073	Selenbp1/Tst/Papss2	3
mmu04927	Cortisol synthesis and secretion	7/246	69/8732	0.00315307	0.0331073	Creb3l3/Adcy7/Cacna1s/Mrap/Adcy5/Agt/Creb3l2	7
mmu00360	Phenylalanine metabolism	4/246	23/8732	0.00356876	0.0360841	Aldh1a3/Maoa/Maob/Aoc3	4
mmu00340	Histidine metabolism	4/246	24/8732	0.00418913	0.040844	Aoc1/Aldh1a3/Maoa/Maob	4
mmu04610	Complement and coagulation cascades	8/246	93/8732	0.00458525	0.0431646	Masp1/Thbd/Vwf/Plau/Cfh/F13a1/C3/C2	8
mmu00260	Glycine, serine and threonine metabolism	5/246	40/8732	0.005011	0.0441291	Sardh/Maoa/Bhmt/Maob/Aoc3	5
mmu00350	Tyrosine metabolism	5/246	40/8732	0.005011	0.0441291	Aldh1a3/Maoa/Maob/Aoc3/Adh1	5
mmu05205	Proteoglycans in cancer	13/246	205/8732	0.00522193	0.0445496	Fzd9/Igf1/Col1a2/Itga5/Cav1/Fzd4/Mmp2/Plau/Col1a1/Smo/Igf2/Fzd7/Hspg2	13
mmu05412	Arrhythmogenic right ventricular cardiomyopathy (ARVC)	7/246	77/8732	0.00581462	0.0473022	Itga5/Itga9/Des/Jup/Cacna1s/Lama2/Itga3	7
mmu04014	Ras signaling pathway	14/246	232/8732	0.00589111	0.0473022	Fgf18/Igf1/Pdgfrb/Pdgfra/Pak6/Ntrk2/Fgfr4/Plaat3/Csf1r/Pla2g4a/Rasgrp2/Pgf/Fgfr2/Igf2	14
